# Supplementary material for: 2,2′-[2,3,5,6-Tetra­methyl-p-phenyl­ene­bis(methyl­enethio)]bis­(pyridine N-oxide)
Source: Acta Crystallogr Sect E Struct Rep Online. 2008 Jan 9;64(Pt 2):o409. doi: 10.1107/S1600536807068766 (PMC2960153; doi:10.1107/S1600536807068766)
Supplement: Supplementary file 1 [file e-64-0o409-sup1.cif]

##############################################################################
###                                                                        ###
###        Electronic paper (Acta Crystallographica Section E)             ###
###                                                                        ###
##############################################################################
#                                                                            #
# This CIF contains the data in a paper accepted for publication in Acta     #
# Crystallographica Section E. It conforms to the requirements of Notes      #
# for Authors for Section E, and has been peer reviewed under the auspices   #
# of the IUCr Commission on Journals.                                        #
#                                                                            #
# Full details of the Crystallographic Information File format               #
# are given in the paper "The Crystallographic Information File (CIF):       #
# a New Standard Archive File for Crystallography" by S. R. Hall, F. H.      #
# Allen and I. D. Brown [Acta Cryst. (1991), A47, 655-685].                  #
#                                                                            #
# The current version of the core CIF dictionary is obtainable from          #
# ftp://ftp.iucr.org/pub/cif_core.dic. The current version number is 2.1.    #
#                                                                            #
# Software is freely available for graphical display of the structure(s) in  #
# this CIF.  For information consult the CIF home page http://www.iucr.org/  #
# cif/home.html                                                              #
#                                                                            #
##############################################################################
                                             
data_global
_audit_creation_method     'WinGX routine CIF_UPDATE'
_audit_conform_dict_name     cif_core.dic
_audit_conform_dict_version     2.3
_journal_date_recd_electronic     2007-12-15
_journal_date_accepted     2007-12-29
_journal_name_full     'Acta Crystallographica, Section E'
_journal_year     2008
_journal_volume     64
_journal_issue      2
_journal_page_first     o409
_journal_page_last     o409
_journal_paper_category     QO
_journal_coeditor_code     CI2548
_publ_contact_author_name     'Ravindran Durai Nayagam'
_publ_contact_author_address
;
Department of Chemistry
Popes College
Sawyerpuram
Tamilnadu
India
;
_publ_contact_author_email     b_ravidurai@yahoo.com
_publ_contact_author_fax     '?'
_publ_contact_author_phone     '91944329038'
_publ_section_title
;
2,2'-[2,3,5,6-Tetramethyl-<i>p</i>-phenylenebis(methylenethio)]bis(pyridine
<i>N</i>-oxide)
;
loop_
    _publ_author_name
    _publ_author_address
    'Ravindran Durai Nayagam, B.'
;
Department of Chemistry
Popes College
Sawyerpuram
Tamilnadu
India
;
    'Samuel Robinson Jebas'
;
Department of Physics
Karunya University
Coimbatore 641114
India
;
    'Selvarathi Grace'
;
Department of Chemistry
Popes College
Sawyerpuram
Tamilnadu
India
;
    'Dieter Schollmeyer'
;
Institut f\"ur Organische Chemie
Universit\"at Mainz
Duesbergweg 10-14
55099 Mainz
Germany
;
data_I
_audit_creation_method     'WinGX routine CIF_UPDATE'
_chemical_name_systematic
;
2,2'-[2,3,5,6-Tetramethyl-p-phenylenebis(methylenethio)]bis(pyridine N-oxide)
;
_chemical_formula_moiety     'C22 H24 N2 O2 S2'
_chemical_formula_sum     'C22 H24 N2 O2 S2'
_chemical_formula_iupac     'C22 H24 N2 O2 S2'
_chemical_formula_weight     412.55
_symmetry_cell_setting     Monoclinic
_symmetry_space_group_name_H-M     'P 21/c'
_symmetry_space_group_name_Hall     '-P 2ybc'
loop_
    _symmetry_equiv_pos_as_xyz
    'x, y, z'
    '-x, y+1/2, -z+1/2'
    '-x, -y, -z'
    'x, -y-1/2, z-1/2'
_cell_length_a     11.8431(13)
_cell_length_b     9.0108(9)
_cell_length_c     9.7551(10)
_cell_angle_alpha     90
_cell_angle_beta     112.611(9)
_cell_angle_gamma     90
_cell_volume     961.01(17)
_cell_formula_units_Z     2
_cell_measurement_reflns_used     25
_cell_measurement_theta_min     15
_cell_measurement_theta_max     29.3
_cell_measurement_temperature     193(2)
_exptl_crystal_description     Block
_exptl_crystal_colour     colourless
_exptl_crystal_size_max     0.10
_exptl_crystal_size_mid     0.10
_exptl_crystal_size_min     0.05
_exptl_crystal_density_diffrn     1.426
_exptl_crystal_density_method     'not measured'
_exptl_crystal_F_000     436
_exptl_absorpt_coefficient_mu     2.682
_exptl_absorpt_correction_type     psi-scan
_exptl_absorpt_process_details     '(North <i>et al.</i>,  1968)'
_exptl_absorpt_correction_T_min     0.80
_exptl_absorpt_correction_T_max     0.87
_diffrn_radiation_type     CuK\a
_diffrn_radiation_wavelength     1.54178
_diffrn_measurement_device_type     'Enraf--Nonius CAD-4'
_diffrn_measurement_device     '\k-geometry'
_diffrn_measurement_method     \w/2\q
_diffrn_reflns_number     1929
_diffrn_reflns_av_R_equivalents     0.0773
_diffrn_reflns_theta_min     4.04
_diffrn_reflns_theta_max     70
_diffrn_reflns_theta_full     70
_diffrn_measured_fraction_theta_max     0.998
_diffrn_measured_fraction_theta_full     0.998
_diffrn_reflns_limit_h_min     -14
_diffrn_reflns_limit_h_max     13
_diffrn_reflns_limit_k_min     0
_diffrn_reflns_limit_k_max     10
_diffrn_reflns_limit_l_min     0
_diffrn_reflns_limit_l_max     11
_diffrn_standards_number     3
_diffrn_standards_interval_time     60
_diffrn_standards_decay_%     3
_reflns_number_total     1813
_reflns_number_gt     1200
_reflns_threshold_expression     I>2\s(I)
_refine_ls_structure_factor_coef     Fsqd
_refine_ls_matrix_type     full
_refine_ls_R_factor_gt     0.0566
_refine_ls_wR_factor_gt     0.1443
_refine_ls_wR_factor_ref     0.1696
_refine_ls_goodness_of_fit_ref     0.991
_refine_ls_restrained_S_all     0.991
_refine_ls_number_reflns     1813
_refine_ls_number_parameters     129
_refine_ls_number_restraints     0
_refine_ls_hydrogen_treatment     constr
_refine_ls_weighting_scheme     calc
_refine_ls_weighting_details
                 'calc w=1/[\s^2^(Fo^2^)+(0.1008P)^2^] where P=(Fo^2^+2Fc^2^)/3'
_refine_ls_shift/su_max     0
_refine_diff_density_max     0.418
_refine_diff_density_min     -0.407
_refine_ls_extinction_method     none
loop_
    _atom_type_symbol
    _atom_type_description
    _atom_type_scat_dispersion_real
    _atom_type_scat_dispersion_imag
    _atom_type_scat_source
    C C 0.0181 0.0091 'International Tables Vol C Tables 4.2.6.8 and 6.1.1.4'
    H H 0 0 'International Tables Vol C Tables 4.2.6.8 and 6.1.1.4'
    N N 0.0311 0.018 'International Tables Vol C Tables 4.2.6.8 and 6.1.1.4'
    O O 0.0492 0.0322 'International Tables Vol C Tables 4.2.6.8 and 6.1.1.4'
    S S 0.3331 0.5567 'International Tables Vol C Tables 4.2.6.8 and 6.1.1.4'
_computing_data_collection     'CAD-4 EXPRESS (Enraf--Nonius, 1994)'
_computing_cell_refinement     'CAD-4 EXPRESS (Enraf--Nonius, 1994)'
_computing_data_reduction     'XCAD4 (Harms & Wocadlo, 1995)'
_computing_structure_solution     'SHELXS97 (Sheldrick, 2008)'
_computing_structure_refinement     'SHELXL97 (Sheldrick, 2008)'
_computing_molecular_graphics     'ORTEP-3 for Windows (Farrugia, 1997)'
_computing_publication_material     'SHELXL97 (Sheldrick, 2008)'
loop_
    _atom_site_type_symbol
    _atom_site_label
    _atom_site_fract_x
    _atom_site_fract_y
    _atom_site_fract_z
    _atom_site_U_iso_or_equiv
    _atom_site_adp_type
    _atom_site_calc_flag
    _atom_site_refinement_flags
    _atom_site_occupancy
    _atom_site_disorder_assembly
    _atom_site_disorder_group
    C C1 0.4444(3) 0.6186(4) 0.4063(4) 0.0220(8) Uani d . 1 . .
    C C2 0.5351(3) 0.6459(4) 0.5463(4) 0.0234(8) Uani d . 1 . .
    C C3 0.4077(3) 0.4715(4) 0.3606(4) 0.0243(8) Uani d . 1 . .
    C C4 0.5706(4) 0.8042(4) 0.5965(4) 0.0305(9) Uani d . 1 . .
    H H4A 0.5049 0.8714 0.5374 0.046 Uiso calc R 1 . .
    H H4B 0.646 0.8299 0.583 0.046 Uiso calc R 1 . .
    H H4C 0.5838 0.8136 0.7017 0.046 Uiso calc R 1 . .
    C C5 0.3044(4) 0.4452(4) 0.2124(4) 0.0347(10) Uani d . 1 . .
    H H5A 0.2428 0.5233 0.1942 0.052 Uiso calc R 1 . .
    H H5B 0.267 0.3484 0.2132 0.052 Uiso calc R 1 . .
    H H5C 0.3365 0.447 0.1336 0.052 Uiso calc R 1 . .
    C C6 0.3835(3) 0.7458(4) 0.3017(4) 0.0258(8) Uani d . 1 . .
    H H6A 0.3528 0.7114 0.1973 0.031 Uiso calc R 1 . .
    H H6B 0.4429 0.827 0.3138 0.031 Uiso calc R 1 . .
    S S7 0.25697(9) 0.81142(11) 0.34802(10) 0.0290(3) Uani d . 1 . .
    C C8 0.1962(3) 0.9526(4) 0.2167(4) 0.0254(8) Uani d . 1 . .
    N N9 0.1042(3) 1.0262(4) 0.2392(4) 0.0293(7) Uani d . 1 . .
    C C10 0.0488(4) 1.1435(4) 0.1524(5) 0.0340(10) Uani d . 1 . .
    H H10 -0.0123 1.1969 0.1725 0.041 Uiso calc R 1 . .
    C C11 0.0792(4) 1.1863(4) 0.0363(5) 0.0347(9) Uani d . 1 . .
    H H11 0.0394 1.2683 -0.0242 0.042 Uiso calc R 1 . .
    C C12 0.1688(4) 1.1083(5) 0.0083(5) 0.0358(10) Uani d . 1 . .
    H H12 0.1889 1.1346 -0.0739 0.043 Uiso calc R 1 . .
    C C13 0.2287(4) 0.9925(4) 0.0998(4) 0.0287(9) Uani d . 1 . .
    H H13 0.2918 0.9405 0.0826 0.034 Uiso calc R 1 . .
    O O14 0.0730(3) 0.9825(4) 0.3471(3) 0.0443(8) Uani d . 1 . .
loop_
    _atom_site_aniso_label
    _atom_site_aniso_U_11
    _atom_site_aniso_U_22
    _atom_site_aniso_U_33
    _atom_site_aniso_U_12
    _atom_site_aniso_U_13
    _atom_site_aniso_U_23
    C1 0.032(2) 0.0160(17) 0.0218(18) 0.0012(15) 0.0144(16) 0.0009(14)
    C2 0.0280(19) 0.0172(17) 0.0262(19) -0.0026(14) 0.0117(15) -0.0053(15)
    C3 0.0294(19) 0.0227(19) 0.0217(17) -0.0043(15) 0.0106(15) -0.0028(15)
    C4 0.038(2) 0.0189(19) 0.033(2) -0.0065(17) 0.0124(18) -0.0023(17)
    C5 0.044(2) 0.025(2) 0.031(2) -0.0021(19) 0.0101(19) -0.0028(18)
    C6 0.0303(19) 0.0221(17) 0.026(2) 0.0011(16) 0.0116(16) -0.0001(16)
    S7 0.0373(5) 0.0247(5) 0.0282(5) 0.0039(4) 0.0160(4) 0.0041(4)
    C8 0.028(2) 0.0183(18) 0.0265(19) -0.0018(15) 0.0065(16) -0.0063(15)
    N9 0.0308(17) 0.0260(17) 0.0300(17) 0.0000(14) 0.0102(14) -0.0034(14)
    C10 0.030(2) 0.025(2) 0.038(2) 0.0035(16) 0.0031(18) -0.0069(18)
    C11 0.035(2) 0.0224(19) 0.037(2) -0.0048(18) 0.0027(17) -0.0011(19)
    C12 0.039(2) 0.031(2) 0.034(2) -0.0059(18) 0.0102(18) 0.0004(18)
    C13 0.035(2) 0.0233(19) 0.0249(19) -0.0011(16) 0.0086(17) 0.0008(16)
    O14 0.055(2) 0.0477(19) 0.0421(18) 0.0125(16) 0.0316(16) 0.0064(15)
_geom_special_details
;
 All esds (except the esd in the dihedral angle between two l.s. planes)
 are estimated using the full covariance matrix.  The cell esds are taken
 into account individually in the estimation of esds in distances, angles
 and torsion angles; correlations between esds in cell parameters are only
 used when they are defined by crystal symmetry.  An approximate (isotropic)
 treatment of cell esds is used for estimating esds involving l.s. planes.
;
loop_
    _geom_bond_atom_site_label_1
    _geom_bond_atom_site_label_2
    _geom_bond_site_symmetry_2
    _geom_bond_distance
    _geom_bond_publ_flag
    C1 C2 . 1.398(5) ?
    C1 C3 . 1.412(5) ?
    C1 C6 . 1.520(5) ?
    C2 C3 3_666 1.389(5) ?
    C2 C4 . 1.514(5) ?
    C3 C2 3_666 1.389(5) ?
    C3 C5 . 1.511(5) ?
    C6 S7 . 1.822(4) ?
    S7 C8 . 1.752(4) ?
    C8 N9 . 1.364(5) ?
    C8 C13 . 1.384(5) ?
    N9 O14 . 1.303(4) ?
    N9 C10 . 1.355(5) ?
    C10 C11 . 1.369(6) ?
    C11 C12 . 1.384(6) ?
    C12 C13 . 1.379(6) ?
    C4 H4A . 0.98 ?
    C4 H4B . 0.98 ?
    C4 H4C . 0.98 ?
    C5 H5A . 0.98 ?
    C5 H5B . 0.98 ?
    C5 H5C . 0.98 ?
    C6 H6A . 0.99 ?
    C6 H6B . 0.99 ?
    C10 H10 . 0.95 ?
    C11 H11 . 0.95 ?
    C12 H12 . 0.95 ?
    C13 H13 . 0.95 ?
loop_
    _geom_angle_atom_site_label_1
    _geom_angle_atom_site_label_2
    _geom_angle_atom_site_label_3
    _geom_angle_site_symmetry_1
    _geom_angle_site_symmetry_3
    _geom_angle
    _geom_angle_publ_flag
    C2 C1 C3 . . 120.1(3) ?
    C2 C1 C6 . . 120.8(3) ?
    C3 C1 C6 . . 119.2(3) ?
    C3 C2 C1 3_666 . 120.2(3) ?
    C3 C2 C4 3_666 . 120.1(3) ?
    C1 C2 C4 . . 119.7(3) ?
    C2 C3 C1 3_666 . 119.7(3) ?
    C2 C3 C5 3_666 . 121.2(3) ?
    C1 C3 C5 . . 119.1(3) ?
    C1 C6 S7 . . 107.5(2) ?
    C8 S7 C6 . . 101.51(18) ?
    N9 C8 C13 . . 119.9(4) ?
    N9 C8 S7 . . 111.4(3) ?
    C13 C8 S7 . . 128.7(3) ?
    O14 N9 C10 . . 121.4(4) ?
    O14 N9 C8 . . 118.4(3) ?
    C10 N9 C8 . . 120.2(4) ?
    N9 C10 C11 . . 121.2(4) ?
    C10 C11 C12 . . 119.1(4) ?
    C13 C12 C11 . . 119.9(4) ?
    C12 C13 C8 . . 119.6(4) ?
    C2 C4 H4A . . 109 ?
    C2 C4 H4B . . 109 ?
    C2 C4 H4C . . 109 ?
    H4A C4 H4B . . 109 ?
    H4A C4 H4C . . 109 ?
    H4B C4 H4C . . 109 ?
    C3 C5 H5A . . 109 ?
    C3 C5 H5B . . 110 ?
    C3 C5 H5C . . 109 ?
    H5A C5 H5B . . 109 ?
    H5A C5 H5C . . 109 ?
    H5B C5 H5C . . 110 ?
    S7 C6 H6A . . 110 ?
    S7 C6 H6B . . 110 ?
    C1 C6 H6A . . 110 ?
    C1 C6 H6B . . 110 ?
    H6A C6 H6B . . 108 ?
    N9 C10 H10 . . 119 ?
    C11 C10 H10 . . 119 ?
    C10 C11 H11 . . 120 ?
    C12 C11 H11 . . 120 ?
    C11 C12 H12 . . 120 ?
    C13 C12 H12 . . 120 ?
    C8 C13 H13 . . 120 ?
    C12 C13 H13 . . 120 ?
loop_
    _geom_torsion_atom_site_label_1
    _geom_torsion_atom_site_label_2
    _geom_torsion_atom_site_label_3
    _geom_torsion_atom_site_label_4
    _geom_torsion_site_symmetry_1
    _geom_torsion_site_symmetry_2
    _geom_torsion_site_symmetry_3
    _geom_torsion_site_symmetry_4
    _geom_torsion
    _geom_torsion_publ_flag
    C3 C1 C2 C3 . . . 3_666 2.0(6) ?
    C6 C1 C2 C3 . . . 3_666 -178.3(3) ?
    C3 C1 C2 C4 . . . . -177.7(3) ?
    C6 C1 C2 C4 . . . . 1.9(5) ?
    C2 C1 C3 C2 . . . 3_666 -2.0(6) ?
    C6 C1 C3 C2 . . . 3_666 178.3(3) ?
    C2 C1 C3 C5 . . . . 176.5(3) ?
    C6 C1 C3 C5 . . . . -3.1(5) ?
    C2 C1 C6 S7 . . . . -86.0(4) ?
    C3 C1 C6 S7 . . . . 93.6(4) ?
    C1 C6 S7 C8 . . . . -178.8(2) ?
    C6 S7 C8 N9 . . . . -175.2(3) ?
    C6 S7 C8 C13 . . . . 5.8(4) ?
    C13 C8 N9 O14 . . . . 177.6(3) ?
    S7 C8 N9 O14 . . . . -1.6(4) ?
    C13 C8 N9 C10 . . . . -3.5(5) ?
    S7 C8 N9 C10 . . . . 177.3(3) ?
    O14 N9 C10 C11 . . . . -177.9(4) ?
    C8 N9 C10 C11 . . . . 3.2(6) ?
    N9 C10 C11 C12 . . . . -0.4(6) ?
    C10 C11 C12 C13 . . . . -2.1(6) ?
    C11 C12 C13 C8 . . . . 1.8(6) ?
    N9 C8 C13 C12 . . . . 1.0(6) ?
    S7 C8 C13 C12 . . . . -180.0(3) ?
