# Supplementary material for: 2,2′-[2,3,5,6-Tetra­methyl-p-phenyl­ene­bis(methyl­enethio)]bis­(pyridine N-oxide)
Source: Acta Crystallogr Sect E Struct Rep Online. 2008 Jan 9;64(Pt 2):o409. doi: 10.1107/S1600536807068766 (PMC2960153; doi:10.1107/S1600536807068766)
Supplement: Supplementary file 2 [file e-64-0o409-Isup2.hkl]

# 


# h,k,l, Fc-squared, Fo-squared, sigma(Fo-squared) and status flag 


# 


data_I


_shelx_title ' d2 in P21/c' 


_shelx_refln_list_code          4 


_shelx_F_calc_maximum      111.67 


_exptl_crystal_F_000       436.00 


_reflns_d_resolution_high  0.8204 


 


loop_ 


 _symmetry_equiv_pos_as_xyz 


 'x, y, z' 


 '-x, y+1/2, -z+1/2' 


 '-x, -y, -z' 


 'x, -y-1/2, z-1/2' 


 


_cell_length_a    11.8431 


_cell_length_b     9.0108 


_cell_length_c     9.7551 


_cell_angle_alpha  90.000 


_cell_angle_beta  112.611 


_cell_angle_gamma  90.000 


 


_shelx_F_squared_multiplier     1.000 


 


loop_ 


 _refln_index_h 


 _refln_index_k 


 _refln_index_l 


 _refln_F_squared_calc 


 _refln_F_squared_meas 


 _refln_F_squared_sigma 


 _refln_observed_status 


   1   0   0       61.08       39.39      2.50 o 


   2   0   0      141.72       93.30      5.29 o 


   3   0   0      188.94      155.73     25.55 o 


   4   0   0      502.93      355.96     28.35 o 


   5   0   0        5.87      -10.72     10.72 o 


   6   0   0     4995.45     3855.66    789.83 o 


   7   0   0       13.79       -1.27     10.13 o 


   8   0   0       57.14       55.36     31.16 o 


   9   0   0       57.09       29.60     10.30 o 


  10   0   0      113.77      106.93     31.59 o 


  11   0   0      107.40      121.11     22.72 o 


  12   0   0       62.63       69.55     14.88 o 


  13   0   0        0.17        1.98      9.66 o 


   1   1   0      763.00      863.66     24.26 o 


   2   1   0     1414.08     1204.48     23.37 o 


   3   1   0     5478.65     4592.37    161.36 o 


   4   1   0       20.26       16.74      4.90 o 


   5   1   0      124.89      114.92     11.71 o 


   6   1   0       10.57        1.17     11.95 o 


   7   1   0     1370.95     1161.49    189.43 o 


   8   1   0       41.54       57.03     12.77 o 


   9   1   0      477.44      447.96     49.75 o 


  10   1   0       30.71       37.97      9.05 o 


  11   1   0       22.66       38.97      9.93 o 


  12   1   0       51.05       53.34     11.44 o 


  13   1   0       19.21       15.33      7.76 o 


   0   2   0      325.94      359.93     12.04 o 


   1   2   0     2125.19     2469.04     52.45 o 


   2   2   0      107.59      123.72      6.42 o 


   3   2   0      545.16      592.19     12.99 o 


   4   2   0      573.01      565.26     13.68 o 


   5   2   0       86.72       73.20      7.50 o 


   6   2   0       97.58       85.28      8.00 o 


   7   2   0      176.18      158.36     10.91 o 


   8   2   0      477.90      450.84     35.74 o 


   9   2   0      160.37      145.93     13.63 o 


  10   2   0      515.61      520.96     22.58 o 


  11   2   0       64.60       65.89     15.40 o 


  12   2   0       22.95       16.87      9.94 o 


  13   2   0        0.96       -6.42      7.15 o 


   1   3   0     1574.53     1836.32     35.78 o 


   2   3   0      216.97      234.99     31.90 o 


   3   3   0       85.56       91.74     10.11 o 


   4   3   0      166.61      165.68     10.05 o 


   5   3   0      124.40      120.71      8.92 o 


   6   3   0        9.50       -6.24     11.95 o 


   7   3   0      192.28      186.32     19.28 o 


   8   3   0      143.50      139.38     13.21 o 


   9   3   0      141.47      148.30     13.86 o 


  10   3   0       50.97       30.45     14.37 o 


  11   3   0        9.59        5.95     11.08 o 


  12   3   0       20.81       13.24      9.01 o 


   0   4   0      661.42      567.50     19.94 o 


   1   4   0      283.64      283.29     10.62 o 


   2   4   0      373.44      492.63     13.91 o 


   3   4   0      353.34      423.14     13.34 o 


   4   4   0      458.89      535.97     21.88 o 


   5   4   0       25.51       36.20      7.52 o 


   6   4   0      682.21      754.69     44.75 o 


   7   4   0      223.66      225.78     14.45 o 


   8   4   0      192.66      200.80     38.22 o 


   9   4   0        2.70       15.57      9.77 o 


  10   4   0      313.82      314.73     17.27 o 


  11   4   0       39.07       22.01     17.61 o 


  12   4   0       19.83       24.25     10.87 o 


   1   5   0        2.95       -1.01      9.80 o 


   2   5   0      235.74      235.97     11.51 o 


   3   5   0      265.98      273.26     21.78 o 


   4   5   0       63.26       55.13      8.73 o 


   5   5   0        4.54       -9.27      9.27 o 


   6   5   0      646.32      658.89     22.54 o 


   7   5   0      290.93      331.55     28.46 o 


   8   5   0       63.33       80.34     11.97 o 


   9   5   0        6.51        9.37     16.61 o 


  10   5   0       98.34      110.47     22.72 o 


  11   5   0       19.35       12.27      8.61 o 


   0   6   0     2131.48     2338.43     69.75 o 


   1   6   0      164.04      189.59     17.07 o 


   2   6   0        2.68        3.38      8.13 o 


   3   6   0       13.80       -4.22     15.80 o 


   4   6   0      474.16      474.87     40.94 o 


   5   6   0      224.65      178.67     22.66 o 


   6   6   0     1086.46     1126.44     44.92 o 


   7   6   0       20.85       14.92     22.48 o 


   8   6   0       36.96       28.34     10.26 o 


   9   6   0        7.03       12.14      9.77 o 


  10   6   0      100.24      109.84     11.46 o 


  11   6   0        4.26        8.32      9.59 o 


   1   7   0      210.78      197.52     15.31 o 


   2   7   0      402.01      411.29     45.57 o 


   3   7   0     2404.50     2282.39     61.15 o 


   4   7   0        1.50      -15.85     15.85 o 


   5   7   0       95.75      130.24     12.94 o 


   6   7   0       54.58       54.31     10.96 o 


   7   7   0        1.66      -14.76     21.27 o 


   8   7   0       31.14       35.99     18.47 o 


   9   7   0      228.09      212.82     13.77 o 


  10   7   0       54.95       67.29      9.33 o 


   0   8   0      130.70      130.39     20.10 o 


   1   8   0        1.70       -3.14     19.16 o 


   2   8   0      717.02      633.08     27.97 o 


   3   8   0       61.30       79.21     14.54 o 


   4   8   0      349.35      314.61     17.15 o 


   5   8   0       95.67      101.43     13.10 o 


   6   8   0      157.35      172.22     14.17 o 


   7   8   0       52.03       53.81     11.55 o 


   8   8   0       16.48       22.10      9.86 o 


   9   8   0        8.54        2.46      8.27 o 


   1   9   0      144.37      123.94     17.89 o 


   2   9   0        0.80        4.41     13.85 o 


   3   9   0      225.33      225.98     27.43 o 


   4   9   0       36.72       11.05     16.00 o 


   5   9   0      177.02      151.29     12.97 o 


   6   9   0       88.55       93.82      9.62 o 


   7   9   0       91.57       87.72     10.02 o 


   0  10   0       49.29       49.26     15.21 o 


   1  10   0       11.23       15.31     16.30 o 


   2  10   0      124.60      122.48     18.26 o 


   3  10   0       15.39       -1.13     12.28 o 


   4  10   0       73.20       69.88      9.24 o 


   5  10   0        0.23       -0.21      7.49 o 


 -13   1   1       28.13        7.31     11.69 o 


 -12   1   1       14.49        0.00     17.91 o 


 -11   1   1       24.28        1.41     16.34 o 


 -10   1   1       25.91       25.92     16.54 o 


  -9   1   1       23.10       17.36     15.40 o 


  -8   1   1      567.27      536.85     27.25 o 


  -7   1   1      180.30      182.08     17.16 o 


  -6   1   1      494.58      390.62     18.65 o 


  -5   1   1     2447.54     2131.09     64.55 o 


  -4   1   1      266.26      243.11     12.24 o 


  -3   1   1      683.25      841.65     26.00 o 


  -2   1   1     9477.28     9818.74    128.36 o 


  -1   1   1     1207.26     1224.11     29.32 o 


   0   1   1     2559.41     2495.13     43.63 o 


   1   1   1     2758.63     2885.29     52.59 o 


   2   1   1     5362.72     4914.41     82.69 o 


   3   1   1     1504.64     1308.83     35.77 o 


   4   1   1      248.50      236.23     13.65 o 


   5   1   1        0.74      -15.52     15.52 o 


   6   1   1       94.90      119.05     13.10 o 


   7   1   1      167.21      170.19     17.75 o 


   8   1   1       26.73       38.16     12.82 o 


   9   1   1        3.12        0.00     19.04 o 


  10   1   1       21.32       24.05     12.90 o 


  11   1   1        1.59       15.64     16.85 o 


  12   1   1       78.79       75.50     15.40 o 


 -13   2   1       63.26       86.76     12.63 o 


 -12   2   1        4.66        3.56     13.76 o 


 -11   2   1        0.63      -16.81     23.58 o 


 -10   2   1      266.57      254.33     22.64 o 


  -9   2   1        8.93       -1.33     14.11 o 


  -8   2   1      206.53      209.37     20.33 o 


  -7   2   1        3.57        7.00     11.18 o 


  -6   2   1        7.17       13.10     15.09 o 


  -5   2   1       76.97       94.46     11.73 o 


  -4   2   1     1679.65     1740.31     54.85 o 


  -3   2   1        3.70        1.92      7.08 o 


  -2   2   1      604.80      672.17     21.39 o 


  -1   2   1      510.45      637.84     19.63 o 


   0   2   1      622.78      677.05     22.40 o 


   1   2   1     2252.28     2837.47     58.65 o 


   2   2   1     9306.96     9546.82    140.09 o 


   3   2   1       17.53       13.10      7.58 o 


   4   2   1      300.21      269.66     14.97 o 


   5   2   1      282.56      238.57     15.80 o 


   6   2   1       92.72       60.56     13.53 o 


   7   2   1       29.52        2.38     11.77 o 


   8   2   1       53.76       65.80     14.43 o 


   9   2   1      198.91      174.06     22.79 o 


  10   2   1      199.39      230.64     21.82 o 


  11   2   1       56.88       64.82     15.83 o 


  12   2   1       67.63       86.41     13.14 o 


 -13   3   1      200.97      201.63     19.12 o 


 -12   3   1       62.72       78.86     15.25 o 


 -11   3   1       46.08       19.98     24.48 o 


 -10   3   1        0.08       -3.48     18.77 o 


  -9   3   1      111.61      104.74     17.83 o 


  -8   3   1       19.33       13.02     20.57 o 


  -7   3   1      640.56      642.06     27.72 o 


  -6   3   1      179.84      155.41     14.47 o 


  -5   3   1        2.98       -8.60      9.15 o 


  -4   3   1      274.83      281.85     15.25 o 


  -3   3   1     1309.73     1497.83     43.20 o 


  -2   3   1       97.90      102.94      8.80 o 


  -1   3   1     2360.66     2806.43     64.86 o 


   0   3   1        2.50      -10.36     11.46 o 


   1   3   1      175.34      179.07     10.48 o 


   2   3   1     8525.38     8651.36    140.91 o 


   3   3   1      381.74      245.18     14.70 o 


   4   3   1      490.63      468.94     19.63 o 


   5   3   1     1533.61     1667.24     48.48 o 


   6   3   1      374.21      337.76     21.07 o 


   7   3   1        2.41        0.00     20.14 o 


   8   3   1     1907.36     1890.06     63.03 o 


   9   3   1      175.57      181.84     19.35 o 


  10   3   1        2.63       -9.77     18.73 o 


  11   3   1      295.35      307.62     22.87 o 


  12   3   1       31.88       29.64     11.73 o 


 -12   4   1       71.71       89.30     13.14 o 


 -11   4   1       36.63       34.13     14.23 o 


 -10   4   1      628.00      656.25     34.37 o 


  -9   4   1      136.96      179.15     20.29 o 


  -8   4   1      624.33      598.27     33.82 o 


  -7   4   1        2.18        0.00     22.32 o 


  -6   4   1      686.10      703.37     28.46 o 


  -5   4   1       26.62       14.78     20.92 o 


  -4   4   1     1818.99     2030.93     59.74 o 


  -3   4   1     1197.47     1361.54     39.88 o 


  -2   4   1      245.24      245.02     14.94 o 


  -1   4   1      821.72      820.85     26.23 o 


   0   4   1       96.34      133.75     12.59 o 


   1   4   1      426.46      419.01     18.30 o 


   2   4   1     1037.84     1094.93     31.79 o 


   3   4   1      210.29      210.35     14.78 o 


   4   4   1       22.08        7.04     10.05 o 


   5   4   1     1247.95     1374.28     47.03 o 


   6   4   1      154.66       97.74     17.55 o 


   7   4   1      199.25      196.93     23.07 o 


   8   4   1     1155.89     1154.90     45.39 o 


   9   4   1       94.45       95.83     20.57 o 


  10   4   1       22.77       28.42     13.49 o 


  11   4   1      129.40      142.35     16.73 o 


 -12   5   1        4.73       -5.32     14.74 o 


 -11   5   1      388.16      414.16     25.10 o 


 -10   5   1      131.75      132.35     17.32 o 


  -9   5   1       90.58       97.43     18.18 o 


  -8   5   1       26.87      -17.36     30.85 o 


  -7   5   1     1145.57     1154.47     44.10 o 


  -6   5   1       23.47       29.21     13.49 o 


  -5   5   1     1021.61     1036.36     38.71 o 


  -4   5   1       27.12        7.90     18.77 o 


  -3   5   1        2.36       12.00     14.23 o 


  -2   5   1      320.70      352.58     18.53 o 


  -1   5   1     2607.06     2718.34     83.90 o 


   0   5   1      927.66     1111.15     34.25 o 


   1   5   1      950.38     1029.99     33.43 o 


   2   5   1       16.12       11.81     18.10 o 


   3   5   1      224.93      251.05     17.05 o 


   4   5   1      208.19      229.62     19.43 o 


   5   5   1      916.68      982.41     37.57 o 


   6   5   1      277.31      286.31     24.05 o 


   7   5   1        2.61      -22.48     22.48 o 


   8   5   1       45.17       22.64     16.85 o 


   9   5   1        7.59       22.29     11.06 o 


  10   5   1      196.65      243.62     19.86 o 


  11   5   1        6.78        1.92     16.50 o 


 -11   6   1       74.46       65.02     12.39 o 


 -10   6   1       74.63       51.34     15.09 o 


  -9   6   1       58.78       61.07     16.50 o 


  -8   6   1       19.99       21.15     12.24 o 


  -7   6   1      264.75      275.29     25.49 o 


  -6   6   1      138.54      101.61     21.07 o 


  -5   6   1      352.78      342.50     26.12 o 


  -4   6   1     1136.55     1202.99     41.80 o 


  -3   6   1       15.81        9.34     12.55 o 


  -2   6   1      588.18      620.64     26.51 o 


  -1   6   1       17.28      -13.25     19.67 o 


   0   6   1     1120.43     1151.19     36.52 o 


   1   6   1       33.11       33.58     11.42 o 


   2   6   1      391.79      358.99     24.55 o 


   3   6   1       59.76       77.30     14.58 o 


   4   6   1      154.25      170.82     20.21 o 


   5   6   1       47.24       45.51     15.68 o 


   6   6   1       55.55       37.14     15.80 o 


   7   6   1      269.37      280.10     23.73 o 


   8   6   1        6.38        9.97     20.72 o 


   9   6   1       75.51      119.44     15.17 o 


  10   6   1       17.17      -12.35     16.73 o 


 -10   7   1       43.86       14.27     20.06 o 


  -9   7   1        0.21        2.66     14.86 o 


  -8   7   1        1.21       -9.31     20.80 o 


  -7   7   1       79.81       23.89     27.95 o 


  -6   7   1        7.84        7.04     19.94 o 


  -5   7   1        1.79        7.04     13.29 o 


  -4   7   1      936.40      972.40     41.01 o 


  -3   7   1       19.94      -13.14     25.88 o 


  -2   7   1       65.76       67.40     15.72 o 


  -1   7   1      209.73      193.26     21.46 o 


   0   7   1      515.14      497.05     29.32 o 


   1   7   1      107.06      112.56     16.30 o 


   2   7   1       78.04       99.03     17.36 o 


   3   7   1      206.19      254.02     22.91 o 


   4   7   1       24.99        3.56     23.38 o 


   5   7   1       90.45       81.87     17.44 o 


   6   7   1       97.23       99.54     16.07 o 


   7   7   1        0.18      -15.68     19.04 o 


   8   7   1        5.03        2.82     18.45 o 


   9   7   1       49.73       44.69     12.43 o 


  -9   8   1       11.10       11.34     13.88 o 


  -8   8   1       46.22       52.70     13.10 o 


  -7   8   1        9.34       11.77     11.77 o 


  -6   8   1       11.56      -14.31     14.31 o 


  -5   8   1      399.41      416.43     27.95 o 


  -4   8   1        0.79      -26.94     26.94 o 


  -3   8   1      240.91      180.12     21.54 o 


  -2   8   1       73.27       86.68     18.18 o 


  -1   8   1      123.12      119.64     19.16 o 


   0   8   1       84.80       77.18     17.87 o 


   1   8   1      131.04      108.93     21.27 o 


   2   8   1       26.88       24.36     15.25 o 


   3   8   1      251.80      229.35     20.41 o 


   4   8   1        1.15        7.00     21.54 o 


   5   8   1        1.14      -10.24     12.43 o 


   6   8   1       15.79      -20.84     20.84 o 


   7   8   1        1.88      -17.44     19.16 o 


   8   8   1       32.62       36.40     12.39 o 


  -7   9   1       35.31        4.18     18.61 o 


  -6   9   1        9.00        0.00     18.26 o 


  -5   9   1        0.57       -5.59     16.34 o 


  -4   9   1      129.10      105.99     16.38 o 


  -3   9   1        4.29       16.19     20.72 o 


  -2   9   1       94.44       79.88     16.97 o 


  -1   9   1       50.46       60.76     14.97 o 


   0   9   1       70.72       54.15     15.80 o 


   1   9   1        0.43        0.00     19.55 o 


   2   9   1       80.71       76.24     17.83 o 


   3   9   1       11.58        6.29     20.92 o 


   4   9   1        4.41        0.00     15.48 o 


   5   9   1       56.73       54.62     13.53 o 


   6   9   1        6.26       11.03     13.02 o 


   7   9   1       24.77       45.43     10.95 o 


  -5  10   1        0.25        3.75     14.04 o 


  -4  10   1       53.41       47.15     11.92 o 


  -3  10   1       27.02       38.51     12.20 o 


  -2  10   1       46.62       12.75     22.40 o 


  -1  10   1       45.70       18.92     12.59 o 


   0  10   1       89.86       82.10     13.92 o 


   1  10   1       21.82       13.37     11.89 o 


   2  10   1       48.10       44.06     12.59 o 


   3  10   1       61.60       63.65     11.81 o 


   4  10   1       10.14        3.91     15.33 o 


 -14   0   2       87.34       94.93     15.17 o 


 -13   0   2        2.61        0.00     15.25 o 


 -12   0   2       35.29       46.29     14.43 o 


 -11   0   2      417.53      376.90     31.55 o 


 -10   0   2        1.70       11.30     13.10 o 


  -9   0   2       73.40       78.20     14.47 o 


  -8   0   2      798.53      578.37     27.25 o 


  -7   0   2     1288.44      979.12     33.90 o 


  -6   0   2     2190.30     1529.58     48.17 o 


  -5   0   2     2428.99     1932.83     57.83 o 


  -4   0   2     2198.10     1994.96     53.25 o 


  -3   0   2     8004.84     6982.87    106.66 o 


  -2   0   2    12471.29    12528.36    158.42 o 


  -1   0   2     4480.96     4554.17     71.67 o 


   0   0   2     1790.83     1465.93     37.30 o 


   1   0   2      754.49      676.82     22.95 o 


   2   0   2      236.03      191.27     10.20 o 


   3   0   2       12.76        1.45     13.29 o 


   4   0   2      400.39      404.74     18.22 o 


   5   0   2     1910.14     1877.78     57.28 o 


   6   0   2       18.07       -2.62     19.16 o 


   7   0   2      492.16      436.72     27.72 o 


   8   0   2        0.18       10.52     13.57 o 


   9   0   2      163.07      130.20     20.10 o 


  10   0   2      314.02      350.28     25.22 o 


  11   0   2      108.03      144.23     18.61 o 


  12   0   2      116.49      140.36     15.40 o 


 -14   1   2       69.30       83.00     14.04 o 


 -13   1   2       45.61       77.26     14.19 o 


 -12   1   2       37.27       55.05     14.70 o 


 -11   1   2      115.35       92.54     18.65 o 


 -10   1   2       13.54        3.56     26.51 o 


  -9   1   2      466.03      351.25     24.59 o 


  -8   1   2      450.79      345.47     21.70 o 


  -7   1   2       17.50       16.66     20.33 o 


  -6   1   2     1627.31     1386.05     47.35 o 


  -5   1   2      579.79      544.55     19.63 o 


  -4   1   2     2505.31     2492.71     62.71 o 


  -3   1   2      117.93      112.80      9.81 o 


  -2   1   2     1335.99     1600.11     42.73 o 


  -1   1   2      285.32      311.65     13.02 o 


   0   1   2     3928.14     4265.28     73.00 o 


   1   1   2     4510.65     4369.35     78.20 o 


   2   1   2      812.63      771.40     24.24 o 


   3   1   2      919.29      892.72     28.42 o 


   4   1   2      245.52      142.82     12.08 o 


   5   1   2        1.44      -17.36     17.36 o 


   6   1   2      377.06      381.20     20.68 o 


   7   1   2       31.33       52.12     13.53 o 


   8   1   2      175.87      169.80     20.17 o 


   9   1   2       55.29       50.32     14.90 o 


  10   1   2      573.25      613.56     31.83 o 


  11   1   2        2.80        8.09     16.85 o 


  12   1   2       14.29       20.06     10.87 o 


 -13   2   2       34.32       48.29     10.95 o 


 -12   2   2       59.71       50.67     15.09 o 


 -11   2   2       29.18        3.56     17.87 o 


 -10   2   2      108.93      111.31     17.32 o 


  -9   2   2      123.71      129.73     18.45 o 


  -8   2   2      464.12      383.04     24.71 o 


  -7   2   2       93.37       82.89     13.61 o 


  -6   2   2       15.36        2.15     15.05 o 


  -5   2   2     2020.67     1939.05     53.72 o 


  -4   2   2      102.50      149.98     11.42 o 


  -3   2   2     2959.83     3390.74     74.68 o 


  -2   2   2     2187.55     2598.27     60.41 o 


  -1   2   2      553.83      722.29     22.21 o 


   0   2   2     1178.10     1392.34     41.52 o 


   1   2   2     6835.53     7364.86    118.82 o 


   2   2   2       32.66       25.26      7.98 o 


   3   2   2     4021.03     3934.47     91.45 o 


   4   2   2      877.08      768.03     25.10 o 


   5   2   2       22.05        9.74     15.40 o 


   6   2   2       60.58       60.84     14.86 o 


   7   2   2      290.59      280.29     23.22 o 


   8   2   2      235.81      239.98     21.89 o 


   9   2   2      480.73      535.87     30.69 o 


  10   2   2      147.61      154.16     19.04 o 


  11   2   2        0.40       -7.39     17.55 o 


 -13   3   2        0.71      -10.28     10.28 o 


 -12   3   2       36.61       25.96     12.82 o 


 -11   3   2        0.19      -10.09     17.48 o 


 -10   3   2        1.06        0.00     22.87 o 


  -9   3   2       80.33       56.38     18.18 o 


  -8   3   2      389.59      445.91     27.21 o 


  -7   3   2      214.63      200.65     17.75 o 


  -6   3   2        1.48        7.31     16.34 o 


  -5   3   2        0.12        6.29     14.94 o 


  -4   3   2      378.72      480.31     20.72 o 


  -3   3   2      383.78      426.40     18.14 o 


  -2   3   2        5.05        5.75     12.51 o 


  -1   3   2      390.57      492.94     17.01 o 


   0   3   2       55.07       66.43      8.48 o 


   1   3   2       68.90       65.18     10.63 o 


   2   3   2     2247.62     2507.88     72.02 o 


   3   3   2      129.83      125.78     12.78 o 


   4   3   2      870.90      904.60     29.40 o 


   5   3   2      256.42      268.80     18.30 o 


   6   3   2      161.88      138.29     18.10 o 


   7   3   2      316.50      293.39     24.55 o 


   8   3   2      283.75      278.41     24.44 o 


   9   3   2       21.48      -10.20     21.27 o 


  10   3   2       20.38        3.01     21.19 o 


  11   3   2        6.49       11.38     14.54 o 


 -13   4   2       49.88       54.70     11.81 o 


 -12   4   2       43.49       24.87     13.21 o 


 -11   4   2       68.57       55.67     14.94 o 


 -10   4   2        2.54      -10.44     24.87 o 


  -9   4   2       61.36       56.69     16.89 o 


  -8   4   2      206.23      208.62     20.45 o 


  -7   4   2      102.93      108.18     18.34 o 


  -6   4   2      348.98      421.82     22.01 o 


  -5   4   2       23.85        9.89     18.85 o 


  -4   4   2       77.62       85.27     11.18 o 


  -3   4   2      128.38      166.56     13.96 o 


  -2   4   2      191.39      208.55     15.05 o 


  -1   4   2       42.52       56.18     10.83 o 


   0   4   2     2245.95     2880.36     80.03 o 


   1   4   2       26.35       45.82      9.62 o 


   2   4   2        0.12        0.00     16.89 o 


   3   4   2     1585.13     1653.87     55.21 o 


   4   4   2     1151.26     1105.05     35.42 o 


   5   4   2        0.19        8.99     13.76 o 


   6   4   2      205.71      213.24     19.08 o 


   7   4   2       45.63       52.63     13.57 o 


   8   4   2      170.88      151.35     20.64 o 


   9   4   2       16.57        3.28     21.62 o 


  10   4   2       51.14       50.24     13.02 o 


  11   4   2       70.01       76.91     14.27 o 


 -12   5   2       25.76       14.66     17.12 o 


 -11   5   2        2.65        0.00     19.35 o 


 -10   5   2       34.19       49.93     15.56 o 


  -9   5   2       19.73        0.00     13.76 o 


  -8   5   2       39.40        5.79     16.11 o 


  -7   5   2       50.31       45.43     15.29 o 


  -6   5   2      146.56      162.06     18.34 o 


  -5   5   2       25.02       37.46     11.92 o 


  -4   5   2       21.66        7.15     11.42 o 


  -3   5   2       11.15        0.00     15.60 o 


  -2   5   2      123.29      117.96     13.18 o 


  -1   5   2        2.71        6.22      8.76 o 


   0   5   2      224.15      295.54     17.63 o 


   1   5   2      118.72      150.99     14.04 o 


   2   5   2       40.91       46.14      9.97 o 


   3   5   2        0.82       11.34     16.54 o 


   4   5   2      386.31      390.08     26.12 o 


   5   5   2      125.26      150.37     19.71 o 


   6   5   2     1092.82      974.16     42.54 o 


   7   5   2        7.81      -14.11     19.94 o 


   8   5   2       26.42       38.59     12.47 o 


   9   5   2        2.83       -2.31     11.18 o 


  10   5   2       17.76       13.65     20.10 o 


 -11   6   2       38.84       40.66     12.82 o 


 -10   6   2      105.55      140.48     16.77 o 


  -9   6   2        3.49       10.13     17.55 o 


  -8   6   2       64.73       44.69     15.87 o 


  -7   6   2        3.61        3.64     18.10 o 


  -6   6   2      323.48      287.21     24.48 o 


  -5   6   2      113.97      115.61     18.30 o 


  -4   6   2       24.28       12.59     19.90 o 


  -3   6   2      124.37      124.41     17.09 o 


  -2   6   2      125.97      159.67     18.18 o 


  -1   6   2      805.45      881.06     35.42 o 


   0   6   2        2.20       -1.13     11.38 o 


   1   6   2        4.94      -17.48     22.56 o 


   2   6   2        0.19       -9.15     24.20 o 


   3   6   2       28.04       25.06     14.51 o 


   4   6   2        0.47        0.00     16.58 o 


   5   6   2      182.89      226.81     20.80 o 


   6   6   2      105.00      100.36     17.32 o 


   7   6   2      122.19      129.14     19.12 o 


   8   6   2        7.68        3.09     18.69 o 


   9   6   2       15.57        2.46     16.07 o 


 -10   7   2       62.50       79.68     13.10 o 


  -9   7   2       87.00      111.86     15.44 o 


  -8   7   2      317.71      327.25     25.80 o 


  -7   7   2       35.06       50.55     15.40 o 


  -6   7   2      148.32      142.67     20.49 o 


  -5   7   2     1692.81     1663.53     53.45 o 


  -4   7   2      510.93      562.73     31.59 o 


  -3   7   2      252.74      263.60     24.32 o 


  -2   7   2      566.65      574.54     33.12 o 


  -1   7   2      404.32      434.65     28.89 o 


   0   7   2       52.27        6.84     24.20 o 


   1   7   2      402.28      375.30     26.86 o 


   2   7   2      358.05      355.20     26.66 o 


   3   7   2        5.21      -14.04     23.26 o 


   4   7   2      313.81      307.39     25.02 o 


   5   7   2       15.03       20.17     14.27 o 


   6   7   2       48.69       54.46     16.23 o 


   7   7   2        1.33        4.85      9.66 o 


   8   7   2       38.66       -4.69     20.41 o 


   9   7   2       38.46       53.06     11.18 o 


  -9   8   2      253.23      272.43     19.71 o 


  -8   8   2       38.51       47.54     11.73 o 


  -7   8   2       66.29       63.65     13.65 o 


  -6   8   2       37.45       10.01     22.40 o 


  -5   8   2      382.85      358.72     26.98 o 


  -4   8   2      263.37      274.97     23.69 o 


  -3   8   2     1179.86     1213.08     47.46 o 


  -2   8   2      240.17      210.74     23.50 o 


  -1   8   2      122.39      110.84     21.07 o 


   0   8   2       96.21      133.17     17.32 o 


   1   8   2      432.08      441.37     29.71 o 


   2   8   2      290.40      241.00     23.07 o 


   3   8   2      313.29      349.61     25.88 o 


   4   8   2      175.19      174.38     19.74 o 


   5   8   2      226.95      277.67     21.43 o 


   6   8   2       23.32       41.37     12.63 o 


   7   8   2      312.92      366.62     22.72 o 


  -8   9   2      184.98      218.40     16.62 o 


  -7   9   2      122.07      112.41     16.15 o 


  -6   9   2       32.54       19.90     12.35 o 


  -5   9   2       85.07       94.69     16.85 o 


  -4   9   2       83.61       36.36     16.77 o 


  -3   9   2        8.60        0.00     22.17 o 


  -2   9   2      904.41      816.36     37.10 o 


  -1   9   2      120.37      108.30     19.74 o 


   0   9   2      121.94      130.86     18.81 o 


   1   9   2       19.90        9.93     22.25 o 


   2   9   2      163.14      157.76     19.55 o 


   3   9   2        8.54        9.07     20.25 o 


   4   9   2      469.93      496.42     26.98 o 


   5   9   2       27.99       11.77     13.92 o 


   6   9   2      129.76      151.70     17.79 o 


  -5  10   2       30.87       29.87     11.85 o 


  -4  10   2      128.62      121.91     13.92 o 


  -3  10   2       35.14       28.85     11.06 o 


  -2  10   2       10.23       -9.85     16.34 o 


  -1  10   2       53.21       41.05     12.24 o 


   0  10   2      103.50       98.60     14.82 o 


   1  10   2      212.52      217.27     19.43 o 


   2  10   2        6.50        9.11     14.39 o 


   3  10   2       19.91        0.00     16.50 o 


   4  10   2       14.57       -3.21     16.42 o 


 -14   1   3        8.13       -3.60     17.95 o 


 -13   1   3       21.77       18.77     13.49 o 


 -12   1   3        3.01       16.93     20.06 o 


 -11   1   3        7.47        1.45     12.98 o 


 -10   1   3      118.54      108.73     17.44 o 


  -9   1   3       14.47       16.34     22.40 o 


  -8   1   3       33.88       11.42     20.57 o 


  -7   1   3       22.42        4.85     18.18 o 


  -6   1   3        5.54        8.17     19.20 o 


  -5   1   3      669.21      798.92     26.51 o 


  -4   1   3     1775.26     2055.71     59.66 o 


  -3   1   3     1395.68     1658.56     49.77 o 


  -2   1   3      567.48      660.08     19.67 o 


  -1   1   3      575.82      634.59     21.31 o 


   0   1   3     1096.90     1083.90     32.10 o 


   1   1   3       18.25       13.02      8.05 o 


   2   1   3       72.23      113.15     11.26 o 


   3   1   3      961.21      842.01     28.54 o 


   4   1   3      135.41      154.40     13.06 o 


   5   1   3      752.42      694.88     28.35 o 


   6   1   3       97.16       66.74     15.05 o 


   7   1   3       12.84       -4.11     12.28 o 


   8   1   3       18.56       -1.41     16.23 o 


   9   1   3       54.51       33.08     17.24 o 


  10   1   3       62.69       60.60     15.29 o 


  11   1   3      178.45      166.99     17.16 o 


 -14   2   3        8.31       -1.60     15.21 o 


 -13   2   3        5.47       13.06     19.00 o 


 -12   2   3        0.59       -6.37     20.14 o 


 -11   2   3      111.09      131.84     20.17 o 


 -10   2   3        3.36       21.74     23.50 o 


  -9   2   3      417.78      419.48     27.17 o 


  -8   2   3       86.01       81.99     16.54 o 


  -7   2   3      529.60      547.21     25.26 o 


  -6   2   3      106.79       82.69     12.08 o 


  -5   2   3     1684.56     1904.99     54.70 o 


  -4   2   3      505.96      573.48     20.64 o 


  -3   2   3      343.25      381.83     16.77 o 


  -2   2   3       56.46       55.09      8.68 o 


  -1   2   3        7.32        7.90     10.71 o 


   0   2   3      249.58      331.20     14.15 o 


   1   2   3      146.99      110.65     10.40 o 


   2   2   3      148.01      166.44     12.55 o 


   3   2   3      230.24      179.73     14.54 o 


   4   2   3      572.85      502.05     23.07 o 


   5   2   3      304.30      268.52     20.02 o 


   6   2   3       26.15       -3.21     21.89 o 


   7   2   3      412.94      396.14     26.39 o 


   8   2   3      546.69      577.00     31.90 o 


   9   2   3       82.50       95.71     18.38 o 


  10   2   3        2.30       -8.05     17.98 o 


  11   2   3       30.34       31.04     12.71 o 


 -13   3   3        1.09      -18.10     18.92 o 


 -12   3   3      533.45      530.98     29.56 o 


 -11   3   3       43.39       24.83     27.72 o 


 -10   3   3       87.95      110.22     18.92 o 


  -9   3   3       64.88       29.68     17.83 o 


  -8   3   3     1029.00     1163.15     42.54 o 


  -7   3   3        4.89        8.60     16.50 o 


  -6   3   3      470.48      488.37     23.42 o 


  -5   3   3       28.88       53.09     11.73 o 


  -4   3   3     1166.87     1302.77     39.72 o 


  -3   3   3       19.40       43.44     10.24 o 


  -2   3   3      940.38     1005.28     32.29 o 


  -1   3   3      215.81      343.24     16.54 o 


   0   3   3     1885.08     2184.42     66.66 o 


   1   3   3     1431.83     1756.69     50.63 o 


   2   3   3     2183.80     2280.17     61.54 o 


   3   3   3      880.44      875.90     28.74 o 


   4   3   3       98.19       74.95     13.06 o 


   5   3   3       46.08       38.20     13.21 o 


   6   3   3      455.72      431.21     27.02 o 


   7   3   3      434.76      420.53     28.31 o 


   8   3   3       75.62       74.05     17.32 o 


   9   3   3       31.90       33.08     14.39 o 


  10   3   3        5.91       10.01     10.60 o 


 -13   4   3       27.96       42.11     12.47 o 


 -12   4   3      163.28      172.89     19.82 o 


 -11   4   3      154.00      164.87     21.35 o 


 -10   4   3        3.83      -14.27     14.27 o 


  -9   4   3      566.71      548.62     32.57 o 


  -8   4   3       55.77       69.36     14.94 o 


  -7   4   3      114.35      100.44     15.95 o 


  -6   4   3      389.83      422.18     22.91 o 


  -5   4   3      149.21      166.95     13.96 o 


  -4   4   3      351.53      425.03     22.21 o 


  -3   4   3     3080.28     3506.70     95.98 o 


  -2   4   3      562.17      761.70     25.77 o 


  -1   4   3     1924.40     2194.59     60.60 o 


   0   4   3        6.13       -4.14     18.10 o 


   1   4   3      758.28      713.73     25.73 o 


   2   4   3      621.98      629.08     25.41 o 


   3   4   3     2149.03     2301.44     69.71 o 


   4   4   3      350.07      318.06     24.01 o 


   5   4   3      183.80      168.59     20.92 o 


   6   4   3       63.55       49.65     14.66 o 


   7   4   3       32.33       57.51     14.39 o 


   8   4   3       91.38      114.09     17.32 o 


   9   4   3       72.58       77.84     16.15 o 


  10   4   3       14.22       -8.25     15.40 o 


 -12   5   3      105.60      116.00     14.58 o 


 -11   5   3       15.00        8.88     17.01 o 


 -10   5   3      196.93      230.36     21.89 o 


  -9   5   3        0.47       -7.08     22.32 o 


  -8   5   3       43.79       18.14     24.91 o 


  -7   5   3       25.05       58.33     15.21 o 


  -6   5   3     1202.68     1210.85     43.40 o 


  -5   5   3       39.28       60.17     13.29 o 


  -4   5   3      217.71      191.81     16.93 o 


  -3   5   3       99.44      132.81     14.62 o 


  -2   5   3      410.93      501.15     23.26 o 


  -1   5   3      607.67      659.15     27.25 o 


   0   5   3      864.71      817.84     29.21 o 


   1   5   3       99.23       88.71     14.58 o 


   2   5   3       10.12       15.21     10.79 o 


   3   5   3      100.37      129.76     14.90 o 


   4   5   3      844.15      872.82     37.85 o 


   5   5   3     1200.32     1182.82     45.43 o 


   6   5   3      585.43      625.09     34.17 o 


   7   5   3        0.79       -3.40     14.04 o 


   8   5   3      114.48      146.07     17.75 o 


   9   5   3       17.49        9.89     19.78 o 


 -12   6   3        0.63       -9.50     13.96 o 


 -11   6   3      139.45      142.43     17.01 o 


 -10   6   3        0.82       11.96     22.79 o 


  -9   6   3      120.94      102.28     19.08 o 


  -8   6   3       39.30       54.81     15.13 o 


  -7   6   3      357.36      369.36     27.60 o 


  -6   6   3        9.26       19.74     13.96 o 


  -5   6   3      364.45      397.54     27.02 o 


  -4   6   3       25.51       -6.33     22.87 o 


  -3   6   3      105.54      116.51     16.85 o 


  -2   6   3       12.82       34.72     13.80 o 


  -1   6   3      229.40      233.69     21.23 o 


   0   6   3       26.47       20.14     14.35 o 


   1   6   3      405.54      399.11     26.78 o 


   2   6   3        2.11       -6.57     20.72 o 


   3   6   3       63.87       93.95     15.05 o 


   4   6   3       82.77       53.56     15.13 o 


   5   6   3       71.43      100.60     16.58 o 


   6   6   3      250.90      269.70     23.22 o 


   7   6   3      110.80      122.81     17.36 o 


   8   6   3      146.79      167.73     17.55 o 


   9   6   3      116.68      146.26     16.30 o 


 -11   7   3       34.78       39.29     11.89 o 


 -10   7   3       56.90       79.72     12.43 o 


  -9   7   3       11.57       17.40     11.53 o 


  -8   7   3       24.79       14.47     14.00 o 


  -7   7   3       31.90        3.52     24.59 o 


  -6   7   3      643.96      640.26     34.17 o 


  -5   7   3       38.19      -14.15     26.47 o 


  -4   7   3       48.94       81.75     15.52 o 


  -3   7   3      464.65      474.25     30.57 o 


  -2   7   3      507.30      452.20     30.54 o 


  -1   7   3       22.79       33.90     15.48 o 


   0   7   3      168.30      181.88     21.89 o 


   1   7   3        1.15      -13.96     23.11 o 


   2   7   3        0.59        8.76     11.30 o 


   3   7   3       17.00       17.63     12.47 o 


   4   7   3       94.17       57.79     18.26 o 


   5   7   3       10.96       20.57     22.25 o 


   6   7   3       13.15       -5.90     18.73 o 


   7   7   3        0.31       -2.46     15.72 o 


   8   7   3        2.38       13.18     15.40 o 


  -9   8   3      103.02      114.91     14.43 o 


  -8   8   3       52.69       34.99     14.11 o 


  -7   8   3       31.55       30.42     14.66 o 


  -6   8   3      216.44      222.07     21.82 o 


  -5   8   3       17.84       10.40     19.90 o 


  -4   8   3       39.97       17.05     14.78 o 


  -3   8   3      366.04      390.74     26.98 o 


  -2   8   3       22.65      -31.59     31.59 o 


  -1   8   3       56.13       29.17     30.07 o 


   0   8   3      130.84      174.81     18.96 o 


   1   8   3        2.93        0.00     20.96 o 


   2   8   3       84.67       74.99     17.28 o 


   3   8   3       49.97       62.63     16.89 o 


   4   8   3        0.78        0.00     16.73 o 


   5   8   3        2.98        0.00     16.23 o 


   6   8   3        4.72        8.41      9.54 o 


   7   8   3        2.76      -11.34     12.43 o 


  -8   9   3       78.97       79.99     13.33 o 


  -7   9   3       22.78       15.33     16.23 o 


  -6   9   3      268.08      226.69     21.11 o 


  -5   9   3        8.74      -16.73     20.53 o 


  -4   9   3      207.79      178.83     19.04 o 


  -3   9   3      114.04       98.72     17.55 o 


  -2   9   3       82.34       89.10     15.01 o 


  -1   9   3       59.85       16.19     23.58 o 


   0   9   3       24.23       12.78     16.93 o 


   1   9   3       38.91        9.31     23.46 o 


   2   9   3        4.67      -14.19     17.28 o 


   3   9   3        3.94      -10.36     15.99 o 


   4   9   3        0.11        4.69     14.47 o 


   5   9   3       74.10       86.76     14.15 o 


  -5  10   3        0.57      -16.42     16.42 o 


  -4  10   3      129.06      135.12     14.86 o 


  -3  10   3      244.93      239.82     16.97 o 


  -2  10   3        0.19      -13.65     18.45 o 


  -1  10   3      125.92      124.29     14.74 o 


   0  10   3       21.15       26.39     10.91 o 


   1  10   3        6.46        6.41     19.24 o 


   2  10   3       20.04       13.41     14.23 o 


 -14   0   4        1.51      -13.72     15.80 o 


 -13   0   4      281.63      259.49     23.11 o 


 -12   0   4      339.22      291.63     24.08 o 


 -11   0   4       36.76       51.10     15.09 o 


 -10   0   4      193.05      154.75     21.82 o 


  -9   0   4      204.29      183.60     20.37 o 


  -8   0   4        3.15      -20.76     20.76 o 


  -7   0   4     3381.57     3094.54     95.75 o 


  -6   0   4     6198.59     5850.76    128.01 o 


  -5   0   4       19.32       34.29      8.52 o 


  -4   0   4      312.34      231.11     14.11 o 


  -3   0   4     1677.59     1498.73     43.05 o 


  -2   0   4      267.61      311.18     14.08 o 


  -1   0   4     1724.06     2119.72     60.33 o 


   0   0   4     1254.19     1266.53     40.19 o 


   1   0   4        9.85       29.52      9.31 o 


   2   0   4        7.85       12.24     13.21 o 


   3   0   4       23.32       27.68      8.84 o 


   4   0   4     1909.28     1707.51     52.70 o 


   5   0   4      290.46      227.59     22.17 o 


   6   0   4      408.01      393.09     26.23 o 


   7   0   4      524.58      524.92     31.12 o 


   8   0   4      162.04      171.36     20.80 o 


   9   0   4       16.57       12.16     21.93 o 


  10   0   4      504.99      575.24     26.55 o 


 -14   1   4       69.22       71.63     14.27 o 


 -13   1   4       73.58       56.38     15.21 o 


 -12   1   4       32.32       24.51     15.99 o 


 -11   1   4      103.31       84.69     19.51 o 


 -10   1   4      573.03      549.79     31.90 o 


  -9   1   4       28.87       19.90     24.36 o 


  -8   1   4      322.50      245.49     20.10 o 


  -7   1   4       52.74       26.63     11.38 o 


  -6   1   4     1348.59     1454.12     44.41 o 


  -5   1   4      729.62      684.64     24.20 o 


  -4   1   4      969.66      893.69     28.11 o 


  -3   1   4      273.29      255.54     14.51 o 


  -2   1   4        5.17        2.50      7.43 o 


  -1   1   4      216.85      216.64     12.67 o 


   0   1   4     2223.28     2331.94     67.33 o 


   1   1   4     2259.13     2295.07     70.49 o 


   2   1   4      376.45      303.98     16.77 o 


   3   1   4      912.09      831.80     29.09 o 


   4   1   4      132.40      115.46     14.43 o 


   5   1   4      190.11      167.49     19.47 o 


   6   1   4        2.98      -23.38     23.38 o 


   7   1   4      191.95      192.67     21.43 o 


   8   1   4      155.74      130.59     20.37 o 


   9   1   4      189.64      183.64     19.24 o 


  10   1   4        0.79        6.65     15.87 o 


 -14   2   4       53.44       57.51     12.04 o 


 -13   2   4      297.08      390.27     23.73 o 


 -12   2   4       12.24       16.54     25.37 o 


 -11   2   4       40.16       31.86     15.76 o 


 -10   2   4       11.59       21.82     13.10 o 


  -9   2   4        6.00      -16.46     25.73 o 


  -8   2   4       33.89       18.61     22.79 o 


  -7   2   4     1034.98      956.64     32.61 o 


  -6   2   4       12.13        4.03      9.42 o 


  -5   2   4       81.85       74.99     12.32 o 


  -4   2   4      148.41      139.46     12.94 o 


  -3   2   4      162.76      181.06     14.15 o 


  -2   2   4      526.95      636.78     21.86 o 


  -1   2   4      458.18      510.65     19.31 o 


   0   2   4      124.86      109.16     11.85 o 


   1   2   4      639.03      710.87     24.59 o 


   2   2   4      715.74      668.49     24.63 o 


   3   2   4      411.08      403.33     20.64 o 


   4   2   4      248.98      240.37     19.82 o 


   5   2   4       86.07       62.67     15.01 o 


   6   2   4        2.61      -13.88     22.99 o 


   7   2   4        0.48      -14.11     23.42 o 


   8   2   4       43.29       36.71     15.09 o 


   9   2   4       10.04        8.56     17.87 o 


  10   2   4       86.09       87.66     15.09 o 


 -13   3   4        0.05       14.31     17.52 o 


 -12   3   4        3.10       -8.45     11.73 o 


 -11   3   4       10.59       -3.40     23.46 o 


 -10   3   4        5.72       -9.89     15.05 o 


  -9   3   4       16.06        7.12     14.35 o 


  -8   3   4      172.42      156.19     18.30 o 


  -7   3   4       22.14        8.41     13.49 o 


  -6   3   4       12.22       26.90     10.99 o 


  -5   3   4     1314.11     1446.06     45.90 o 


  -4   3   4       13.46        9.62     10.44 o 


  -3   3   4      695.40      776.44     25.92 o 


  -2   3   4       77.42       66.90     10.87 o 


  -1   3   4      331.44      426.87     19.12 o 


   0   3   4      146.62      184.23     13.96 o 


   1   3   4      125.99       93.21     11.49 o 


   2   3   4       54.12       50.91     11.42 o 


   3   3   4       64.08       76.75     12.51 o 


   4   3   4       20.66        0.00     22.64 o 


   5   3   4       91.23       97.31     16.77 o 


   6   3   4      230.26      240.61     22.13 o 


   7   3   4       81.72      103.96     16.81 o 


   8   3   4       17.02      -27.84     27.84 o 


   9   3   4       15.68       27.09     12.08 o 


  10   3   4        0.40       -1.68     15.40 o 


 -13   4   4       79.77       65.45     14.39 o 


 -12   4   4      268.92      286.16     22.21 o 


 -11   4   4       20.72       30.54     11.65 o 


 -10   4   4       26.82       21.66     23.42 o 


  -9   4   4      156.61      151.97     19.78 o 


  -8   4   4       15.02      -23.15     23.15 o 


  -7   4   4       14.18       35.27     11.34 o 


  -6   4   4       61.00       69.75     16.07 o 


  -5   4   4      145.12      128.63     15.13 o 


  -4   4   4       58.35       49.93     12.43 o 


  -3   4   4      824.87      825.98     28.58 o 


  -2   4   4        2.45      -16.26     16.89 o 


  -1   4   4      270.49      322.16     19.94 o 


   0   4   4       54.10       59.15     12.75 o 


   1   4   4       99.02       85.08     13.06 o 


   2   4   4      279.71      309.54     22.44 o 


   3   4   4       75.35       58.26     16.03 o 


   4   4   4        2.82      -23.65     23.65 o 


   5   4   4      439.27      393.91     26.59 o 


   6   4   4       12.45      -21.15     21.15 o 


   7   4   4        1.32      -13.33     22.09 o 


   8   4   4        1.99       -2.85     20.88 o 


   9   4   4        9.15      -10.83     16.93 o 


 -12   5   4        9.56       -6.72     17.75 o 


 -11   5   4        0.04       -2.89     15.52 o 


 -10   5   4      148.70      162.06     19.47 o 


  -9   5   4       17.28       23.18     14.08 o 


  -8   5   4       17.48       25.49     27.02 o 


  -7   5   4       19.55        0.00     22.05 o 


  -6   5   4        4.62        0.00     17.67 o 


  -5   5   4       90.45       93.09     16.42 o 


  -4   5   4       44.45       68.19     14.23 o 


  -3   5   4      501.36      508.89     26.74 o 


  -2   5   4      241.00      219.61     18.96 o 


  -1   5   4       53.00       50.91     11.26 o 


   0   5   4        2.20        8.88     17.01 o 


   1   5   4       98.80       92.39     15.56 o 


   2   5   4      128.77      126.21     17.24 o 


   3   5   4       21.99       13.76     15.68 o 


   4   5   4      958.56      936.94     40.54 o 


   5   5   4        1.86       26.20     12.86 o 


   6   5   4        4.02       -6.76     19.78 o 


   7   5   4        7.90       18.85     11.73 o 


   8   5   4       15.13       -7.31     19.35 o 


   9   5   4        0.72       10.40     13.45 o 


 -12   6   4       13.85       21.07     10.56 o 


 -11   6   4       51.75       70.96     12.16 o 


 -10   6   4       71.92       70.92     14.19 o 


  -9   6   4       53.51       71.16     16.07 o 


  -8   6   4       22.28       19.94     14.54 o 


  -7   6   4       91.72       93.76     18.65 o 


  -6   6   4      130.12      149.47     20.53 o 


  -5   6   4       22.28       12.55     13.88 o 


  -4   6   4       24.07       -9.93     27.45 o 


  -3   6   4      372.29      360.68     26.23 o 


  -2   6   4      768.30      860.19     38.00 o 


  -1   6   4      118.58      127.77     19.59 o 


   0   6   4      751.78      669.00     35.07 o 


   1   6   4      144.87      105.68     20.37 o 


   2   6   4       84.36       96.92     15.76 o 


   3   6   4       84.65       66.74     14.94 o 


   4   6   4      331.75      331.55     25.10 o 


   5   6   4      245.73      310.36     24.59 o 


   6   6   4      107.85      124.80     15.01 o 


   7   6   4       27.61       36.83     10.60 o 


   8   6   4        2.74       15.44     15.91 o 


 -11   7   4        0.64        1.64      9.85 o 


 -10   7   4      405.98      429.14     24.16 o 


  -9   7   4      250.80      254.25     20.29 o 


  -8   7   4       14.54        9.66     21.58 o 


  -7   7   4       83.60       89.89     15.87 o 


  -6   7   4      257.34      257.93     24.44 o 


  -5   7   4        8.20        8.68     14.62 o 


  -4   7   4     1871.82     1923.56     57.98 o 


  -3   7   4      224.03      252.49     21.97 o 


  -2   7   4        0.80       10.83     22.60 o 


  -1   7   4      102.86      124.64     19.90 o 


   0   7   4      163.95      127.97     20.72 o 


   1   7   4      234.67      253.82     25.65 o 


   2   7   4      226.22      205.11     23.85 o 


   3   7   4      152.85      176.60     19.08 o 


   4   7   4       43.25       48.60     12.82 o 


   5   7   4      350.39      418.11     26.04 o 


   6   7   4        3.36        0.00     16.93 o 


   7   7   4      514.75      591.90     29.32 o 


  -9   8   4      314.19      317.24     19.98 o 


  -8   8   4      255.20      273.84     19.94 o 


  -7   8   4      197.34      266.06     20.17 o 


  -6   8   4        6.16      -15.64     20.49 o 


  -5   8   4      359.95      363.49     24.91 o 


  -4   8   4       15.01       17.28     18.65 o 


  -3   8   4       32.00       18.30     13.88 o 


  -2   8   4      281.84      242.72     23.85 o 


  -1   8   4       72.01       70.96     16.46 o 


   0   8   4       24.80      -17.01     29.05 o 


   1   8   4        7.21       -6.65     21.00 o 


   2   8   4       40.11       59.23     17.24 o 


   3   8   4       12.36       33.12     13.25 o 


   4   8   4      101.93      108.22     15.99 o 


   5   8   4      168.89      195.64     17.20 o 


   6   8   4      129.52      134.85     17.05 o 


  -8   9   4      208.54      184.46     18.06 o 


  -7   9   4        7.24        2.03     14.27 o 


  -6   9   4        2.40      -15.60     15.60 o 


  -5   9   4      133.62      134.85     15.25 o 


  -4   9   4      189.33      179.11     19.00 o 


  -3   9   4      214.58      235.37     19.35 o 


  -2   9   4      320.39      296.24     22.91 o 


  -1   9   4       33.93       40.39     13.57 o 


   0   9   4        0.51       -5.63     19.04 o 


   1   9   4      229.03      225.52     20.14 o 


   2   9   4      120.02       87.89     15.17 o 


   3   9   4       68.13       94.54     12.82 o 


   4   9   4       20.61       11.61     10.95 o 


  -5  10   4      100.60      103.18     11.81 o 


  -4  10   4       36.64       30.73     11.65 o 


  -3  10   4       80.01       82.50     14.31 o 


  -2  10   4      318.38      277.48     20.41 o 


  -1  10   4      416.26      348.24     22.91 o 


   0  10   4      206.18      195.53     18.69 o 


   1  10   4       20.49        8.41      9.38 o 


 -14   1   5        4.97       14.58     10.79 o 


 -13   1   5        9.80       16.58     13.14 o 


 -12   1   5       45.80       40.04     14.23 o 


 -11   1   5      437.43      431.95     30.69 o 


 -10   1   5      274.86      269.81     24.67 o 


  -9   1   5      441.76      487.74     29.83 o 


  -8   1   5        0.59       15.56     19.94 o 


  -7   1   5      212.98      239.94     17.24 o 


  -6   1   5      243.10      264.53     17.71 o 


  -5   1   5      700.38      732.10     26.39 o 


  -4   1   5     1444.81     1485.71     49.85 o 


  -3   1   5       16.93       26.98      9.31 o 


  -2   1   5       20.72       20.02      9.77 o 


  -1   1   5      164.04      216.72     15.09 o 


   0   1   5       68.59      106.78     10.60 o 


   1   1   5      396.47      371.23     19.67 o 


   2   1   5        8.37       -7.74     11.85 o 


   3   1   5      420.95      432.93     26.00 o 


   4   1   5        3.27        9.74     16.89 o 


   5   1   5      422.36      379.17     28.15 o 


   6   1   5       24.13       17.95     24.59 o 


   7   1   5        7.50       13.68     19.98 o 


   8   1   5        0.43      -20.21     21.03 o 


   9   1   5       33.45       29.64     10.67 o 


 -14   2   5       45.62       36.79     12.32 o 


 -13   2   5       15.53        5.24     17.36 o 


 -12   2   5      169.71      148.69     21.11 o 


 -11   2   5      326.07      327.21     26.43 o 


 -10   2   5       35.65       21.82     26.74 o 


  -9   2   5       66.05       37.81     16.62 o 


  -8   2   5      380.97      362.08     25.37 o 


  -7   2   5        1.04      -11.77     11.77 o 


  -6   2   5      435.34      418.70     22.21 o 


  -5   2   5      320.98      388.24     20.88 o 


  -4   2   5      436.86      456.70     21.39 o 


  -3   2   5      321.87      363.61     18.69 o 


  -2   2   5      596.14      623.76     23.85 o 


  -1   2   5       17.63        4.30     15.25 o 


   0   2   5      387.70      319.23     18.18 o 


   1   2   5       90.24      109.59     12.08 o 


   2   2   5      350.78      293.23     18.92 o 


   3   2   5      245.16      222.86     19.35 o 


   4   2   5       42.50       42.66     16.42 o 


   5   2   5        4.28       11.34     12.67 o 


   6   2   5      511.68      493.33     31.43 o 


   7   2   5       43.98       46.96     14.27 o 


   8   2   5       93.29      103.26     16.03 o 


   9   2   5        0.05       -2.42      9.11 o 


 -13   3   5       44.62       57.79     12.98 o 


 -12   3   5       21.33       -2.93     22.56 o 


 -11   3   5       39.85       13.92     20.29 o 


 -10   3   5        0.43       -3.52     25.57 o 


  -9   3   5      697.44      731.91     37.10 o 


  -8   3   5      108.71       98.76     17.48 o 


  -7   3   5      375.67      382.73     25.26 o 


  -6   3   5       59.72       44.45     14.70 o 


  -5   3   5      614.91      739.18     29.17 o 


  -4   3   5      298.78      337.65     19.98 o 


  -3   3   5      729.81      611.92     25.22 o 


  -2   3   5       73.71      106.11     11.85 o 


  -1   3   5     1183.61     1182.62     41.25 o 


   0   3   5      173.89      159.52     14.58 o 


   1   3   5      831.87      800.13     29.83 o 


   2   3   5      162.14      178.32     18.96 o 


   3   3   5      147.03      124.21     20.33 o 


   4   3   5       46.42       17.32     23.77 o 


   5   3   5      467.64      414.40     28.66 o 


   6   3   5      102.65      103.84     18.34 o 


   7   3   5       90.21      123.16     15.64 o 


   8   3   5       18.17       20.68     11.69 o 


   9   3   5      123.03      142.67     15.83 o 


 -13   4   5       12.18       24.08     10.60 o 


 -12   4   5      101.92      113.70     15.95 o 


 -11   4   5       84.97       72.45     16.58 o 


 -10   4   5      235.68      284.28     24.36 o 


  -9   4   5        9.75       10.95     22.79 o 


  -8   4   5      264.13      298.35     23.85 o 


  -7   4   5        2.35        6.80     13.68 o 


  -6   4   5      248.92      223.48     21.46 o 


  -5   4   5      115.24      130.78     17.09 o 


  -4   4   5     1167.98     1129.06     40.08 o 


  -3   4   5        8.05       25.22     10.36 o 


  -2   4   5      954.95     1044.22     34.13 o 


  -1   4   5      128.55      110.84     14.90 o 


   0   4   5      362.32      332.29     23.22 o 


   1   4   5      104.41      125.54     17.87 o 


   2   4   5     1624.03     1613.60     50.83 o 


   3   4   5       22.45        2.74     16.58 o 


   4   4   5      345.11      360.28     27.29 o 


   5   4   5        0.04       17.79     19.16 o 


   6   4   5      183.65      190.41     19.98 o 


   7   4   5       19.24      -23.46     23.46 o 


   8   4   5       60.86       76.47     13.65 o 


 -12   5   5       38.78       46.45     12.47 o 


 -11   5   5      397.12      428.67     24.67 o 


 -10   5   5      112.00       80.85     18.14 o 


  -9   5   5       91.25      135.67     18.85 o 


  -8   5   5      219.04      192.44     22.36 o 


  -7   5   5      483.43      461.94     29.68 o 


  -6   5   5       19.00       36.01     15.29 o 


  -5   5   5      619.72      606.05     32.69 o 


  -4   5   5      151.64      149.70     18.69 o 


  -3   5   5     1196.59     1178.71     43.01 o 


  -2   5   5      295.45      285.76     22.72 o 


  -1   5   5      839.61      866.44     36.67 o 


   0   5   5        2.47       -9.62     18.41 o 


   1   5   5       51.30       27.17     31.51 o 


   2   5   5      235.99      180.28     23.03 o 


   3   5   5      594.60      546.90     31.32 o 


   4   5   5        5.74        4.30     13.88 o 


   5   5   5       56.62       70.02     16.30 o 


   6   5   5       33.02       18.38     21.23 o 


   7   5   5        7.36       10.95     10.87 o 


   8   5   5        2.38      -11.57     13.33 o 


 -11   6   5       37.24       35.11     10.91 o 


 -10   6   5      181.00      169.25     19.04 o 


  -9   6   5       90.41       73.62     15.68 o 


  -8   6   5      176.12      170.50     20.88 o 


  -7   6   5      142.37      157.41     20.29 o 


  -6   6   5      862.59      830.28     38.12 o 


  -5   6   5      211.29      215.27     23.15 o 


  -4   6   5        3.12        0.00     22.32 o 


  -3   6   5        5.44      -23.89     27.52 o 


  -2   6   5        3.46       -3.40     21.82 o 


  -1   6   5      134.96      155.84     20.10 o 


   0   6   5     1076.49     1066.54     43.36 o 


   1   6   5        2.61       -3.52     20.76 o 


   2   6   5        4.97        1.45     12.39 o 


   3   6   5       18.63       21.39     24.71 o 


   4   6   5      183.22      218.32     20.80 o 


   5   6   5        6.44        9.15     20.49 o 


   6   6   5      343.24      332.45     23.03 o 


   7   6   5       91.62       66.74     15.76 o 


 -10   7   5       29.31       18.18     11.10 o 


  -9   7   5        3.11       -5.28     16.69 o 


  -8   7   5       81.79       66.35     16.50 o 


  -7   7   5      205.54      226.49     20.84 o 


  -6   7   5        7.96      -13.61     22.60 o 


  -5   7   5      232.21      217.81     22.56 o 


  -4   7   5        1.75        0.00     21.07 o 


  -3   7   5       91.21       82.65     19.31 o 


  -2   7   5       48.65      -10.56     27.95 o 


  -1   7   5       68.83       88.63     17.87 o 


   0   7   5       53.57       46.14     16.69 o 


   1   7   5        2.55       17.75     25.88 o 


   2   7   5        8.56       -9.97     19.08 o 


   3   7   5      353.19      366.11     24.87 o 


   4   7   5        0.86      -19.47     20.25 o 


   5   7   5       22.20      -13.96     19.71 o 


   6   7   5       54.59       71.00     13.21 o 


  -9   8   5       25.57       19.51     11.03 o 


  -8   8   5       56.79       47.62     11.77 o 


  -7   8   5       41.53       45.35     14.97 o 


  -6   8   5       70.39       53.45     13.80 o 


  -5   8   5        3.50       -3.09     16.62 o 


  -4   8   5      341.00      324.59     24.28 o 


  -3   8   5        4.60       15.99     13.49 o 


  -2   8   5        0.68       -7.82     13.53 o 


  -1   8   5       81.01       94.34     16.89 o 


   0   8   5        0.49      -18.81     23.03 o 


   1   8   5       13.43       -1.21     12.00 o 


   2   8   5        4.80       -4.42     11.57 o 


   3   8   5       10.88       12.71     16.26 o 


   4   8   5        9.78        2.11     14.74 o 


  -7   9   5        8.07        5.32     13.41 o 


  -6   9   5        2.56       -0.82      9.50 o 


  -5   9   5        0.84      -21.39     21.39 o 


  -4   9   5       17.13        7.55     20.88 o 


  -3   9   5        0.43       -9.15     10.09 o 


  -2   9   5       18.08        7.86     19.74 o 


  -1   9   5       32.26       24.63     12.32 o 


   0   9   5       18.13       35.19     12.43 o 


   1   9   5        3.52        1.80     10.13 o 


   2   9   5        8.63       11.69     14.31 o 


 -14   0   6      164.55      177.97     18.69 o 


 -13   0   6       31.58       16.07     18.57 o 


 -12   0   6      763.44      755.05     37.10 o 


 -11   0   6      151.51      109.59     19.71 o 


 -10   0   6      365.77      302.26     24.67 o 


  -9   0   6     3070.18     2701.37     87.97 o 


  -8   0   6      492.01      411.42     27.21 o 


  -7   0   6      411.53      364.19     23.50 o 


  -6   0   6      728.98      651.72     27.17 o 


  -5   0   6      179.68      160.65     14.97 o 


  -4   0   6      785.63      587.17     29.83 o 


  -3   0   6      157.18      223.60     17.09 o 


  -2   0   6       28.40       11.18     11.46 o 


  -1   0   6     2783.57     3001.56     92.78 o 


   0   0   6      465.43      489.58     23.18 o 


   1   0   6      192.51      168.28     16.38 o 


   2   0   6      490.69      474.61     27.02 o 


   3   0   6      317.74      316.03     23.85 o 


   4   0   6       34.53       28.42     14.51 o 


   5   0   6       75.92       70.26     17.63 o 


   6   0   6        2.17       -6.61     22.40 o 


   7   0   6       28.56       20.45     21.66 o 


   8   0   6       15.74       13.29     18.02 o 


 -14   1   6        1.33       -8.80     13.72 o 


 -13   1   6      237.21      240.33     19.90 o 


 -12   1   6       21.36      -16.34     16.34 o 


 -11   1   6      184.95      172.15     21.31 o 


 -10   1   6      137.94      179.54     18.49 o 


  -9   1   6      149.68      130.63     22.13 o 


  -8   1   6        8.08      -21.74     21.74 o 


  -7   1   6      971.11      933.03     37.77 o 


  -6   1   6       20.91       17.36     21.27 o 


  -5   1   6      660.15      706.61     27.84 o 


  -4   1   6      737.51      809.87     29.25 o 


  -3   1   6      177.60      187.51     14.94 o 


  -2   1   6       13.06        9.77      9.97 o 


  -1   1   6      558.38      550.96     24.28 o 


   0   1   6       41.81       18.85     19.94 o 


   1   1   6      299.14      296.59     20.06 o 


   2   1   6      328.71      294.21     22.01 o 


   3   1   6      444.72      400.16     25.88 o 


   4   1   6      445.56      383.74     27.92 o 


   5   1   6       67.71       91.21     19.04 o 


   6   1   6       31.32       44.14     12.90 o 


   7   1   6      159.95      164.37     18.30 o 


   8   1   6       21.82       20.76     11.42 o 


 -14   2   6       95.94      116.08     14.51 o 


 -13   2   6        3.53       18.77     10.87 o 


 -12   2   6       27.77       37.22     11.38 o 


 -11   2   6      112.33      127.30     17.59 o 


 -10   2   6        5.45       19.00     14.39 o 


  -9   2   6      399.70      415.92     28.38 o 


  -8   2   6      532.30      610.86     32.26 o 


  -7   2   6       47.83       22.68     27.68 o 


  -6   2   6      348.36      361.57     24.40 o 


  -5   2   6       44.45       20.06     11.34 o 


  -4   2   6      565.51      663.99     27.84 o 


  -3   2   6      665.93      708.37     27.84 o 


  -2   2   6      561.55      621.14     25.45 o 


  -1   2   6        0.69       13.41     17.16 o 


   0   2   6      429.91      455.76     24.94 o 


   1   2   6      103.71      105.37     15.60 o 


   2   2   6      783.64      762.79     35.11 o 


   3   2   6      233.92      237.64     23.22 o 


   4   2   6       95.31       81.44     16.62 o 


   5   2   6      183.76      177.89     21.39 o 


   6   2   6       23.03       36.52     14.15 o 


   7   2   6        3.22      -10.63     16.42 o 


   8   2   6      179.50      186.34     18.49 o 


 -13   3   6       20.44       20.88     11.69 o 


 -12   3   6       10.98       18.38     12.16 o 


 -11   3   6       12.61       -9.74     21.74 o 


 -10   3   6        0.46        0.00     12.75 o 


  -9   3   6       32.50       16.15     16.42 o 


  -8   3   6       27.33       14.31     25.77 o 


  -7   3   6      141.52      121.24     17.63 o 


  -6   3   6        3.66        0.00     16.89 o 


  -5   3   6      471.60      521.95     28.89 o 


  -4   3   6      545.22      588.30     30.11 o 


  -3   3   6      147.16      152.17     16.85 o 


  -2   3   6       13.14        8.64     21.74 o 


  -1   3   6      232.33      249.48     20.88 o 


   0   3   6       17.02       15.25     20.92 o 


   1   3   6      377.39      301.09     25.53 o 


   2   3   6      292.19      304.96     24.91 o 


   3   3   6        1.91        5.67     13.25 o 


   4   3   6       51.70       17.87     28.78 o 


   5   3   6        0.12        0.00     20.17 o 


   6   3   6        2.16       15.29     18.10 o 


   7   3   6       38.40       27.72     12.04 o 


   8   3   6       56.57       55.56     13.06 o 


 -13   4   6       53.29       45.00     12.12 o 


 -12   4   6        1.09        7.55     15.68 o 


 -11   4   6       30.13       14.78     14.78 o 


 -10   4   6       15.55        6.92     21.27 o 


  -9   4   6       37.92       14.51     30.30 o 


  -8   4   6       76.66       25.49     32.37 o 


  -7   4   6       66.98      102.67     18.49 o 


  -6   4   6      183.60      154.32     21.86 o 


  -5   4   6       69.58       70.10     16.15 o 


  -4   4   6        5.91        3.25     21.19 o 


  -3   4   6      272.22      296.09     24.12 o 


  -2   4   6      273.01      241.70     22.17 o 


  -1   4   6      196.04      177.66     21.35 o 


   0   4   6        0.33      -13.57     13.57 o 


   1   4   6      202.24      215.23     20.68 o 


   2   4   6       18.87        0.00     14.47 o 


   3   4   6       12.35      -10.56     21.97 o 


   4   4   6        6.29        8.41     12.82 o 


   5   4   6       17.49       20.72     12.55 o 


   6   4   6        0.05      -18.26     18.26 o 


   7   4   6        3.79       -8.17     10.28 o 


 -12   5   6       27.05       11.96     16.93 o 


 -11   5   6        0.21        0.00     16.77 o 


 -10   5   6        6.21       10.05     13.18 o 


  -9   5   6       56.36       55.13     17.75 o 


  -8   5   6       19.16        7.19     25.37 o 


  -7   5   6      191.52      195.10     22.05 o 


  -6   5   6       42.20       64.24     15.44 o 


  -5   5   6       36.98       43.87     16.34 o 


  -4   5   6      117.73      140.32     17.79 o 


  -3   5   6      721.70      693.16     35.03 o 


  -2   5   6      143.30      108.73     19.04 o 


  -1   5   6      325.16      291.75     24.48 o 


   0   5   6      401.12      452.59     27.84 o 


   1   5   6      158.06      139.50     20.33 o 


   2   5   6       10.90       14.39     19.04 o 


   3   5   6       53.98       81.64     14.94 o 


   4   5   6       23.55       51.45     13.53 o 


   5   5   6        5.29        5.79     17.87 o 


   6   5   6       40.56       56.89     11.46 o 


 -11   6   6        2.97       -8.05     10.32 o 


 -10   6   6      203.87      200.53     20.02 o 


  -9   6   6       73.44       88.32     16.30 o 


  -8   6   6       64.24       74.29     17.01 o 


  -7   6   6      300.05      276.62     24.83 o 


  -6   6   6       73.87       93.21     17.52 o 


  -5   6   6       15.01       -5.63     15.13 o 


  -4   6   6      363.14      345.97     26.94 o 


  -3   6   6      134.16      122.02     20.80 o 


  -2   6   6       35.48        4.34     16.89 o 


  -1   6   6      106.69       74.17     20.64 o 


   0   6   6       59.69        0.00     29.75 o 


   1   6   6       30.09       50.01     15.99 o 


   2   6   6        3.79        3.44     20.96 o 


   3   6   6        6.70      -22.40     22.40 o 


   4   6   6       11.83       26.35     12.51 o 


   5   6   6       30.14       -6.76     18.77 o 


   6   6   6       60.59       81.99     14.82 o 


 -10   7   6        5.26       -1.88     19.90 o 


  -9   7   6      268.05      283.65     20.92 o 


  -8   7   6       68.33       52.74     15.52 o 


  -7   7   6        2.45        6.18     17.48 o 


  -6   7   6      164.40      124.45     20.80 o 


  -5   7   6      126.65      131.64     18.30 o 


  -4   7   6       72.49       67.95     16.69 o 


  -3   7   6        8.07        7.00     21.58 o 


  -2   7   6      348.81      323.77     26.47 o 


  -1   7   6      276.01      255.74     25.22 o 


   0   7   6       19.45       10.09     24.05 o 


   1   7   6      288.73      276.81     21.97 o 


   2   7   6       66.52      108.77     13.18 o 


   3   7   6       22.27        7.94     21.03 o 


   4   7   6       50.50       51.69     12.32 o 


  -8   8   6      177.29      164.64     16.58 o 


  -7   8   6        8.75      -16.26     17.87 o 


  -6   8   6      155.87      140.13     17.20 o 


  -5   8   6       25.70       10.17     12.82 o 


  -4   8   6      399.01      436.45     25.26 o 


  -3   8   6       72.57       84.76     13.68 o 


  -2   8   6      295.74      284.16     23.07 o 


  -1   8   6      237.02      255.19     22.09 o 


   0   8   6       95.59      107.09     13.88 o 


   1   8   6      411.64      412.01     24.79 o 


   2   8   6       81.68       75.61     13.14 o 


   3   8   6       14.09       28.93     11.57 o 


  -6   9   6       37.05       19.43     11.85 o 


  -5   9   6      151.40      128.12     15.09 o 


  -4   9   6       14.29       13.92     12.20 o 


  -3   9   6      288.03      237.60     18.49 o 


  -2   9   6       13.45       15.05      9.15 o 


  -1   9   6      221.95      221.41     18.26 o 


   0   9   6        5.47      -11.26     11.26 o 


 -13   1   7        1.03      -13.88     20.45 o 


 -12   1   7        0.08        6.02     20.02 o 


 -11   1   7      594.52      604.53     32.26 o 


 -10   1   7        0.21        7.31     22.52 o 


  -9   1   7       80.04       64.86     18.18 o 


  -8   1   7       41.01        3.60     25.18 o 


  -7   1   7      434.02      372.21     25.61 o 


  -6   1   7      364.22      377.14     25.96 o 


  -5   1   7      180.64      213.82     19.47 o 


  -4   1   7       53.03       55.91     15.37 o 


  -3   1   7      233.41      252.84     20.80 o 


  -2   1   7       10.27        0.00     20.76 o 


  -1   1   7      178.10      191.15     19.47 o 


   0   1   7      126.60      181.88     16.42 o 


   1   1   7       28.68       51.88     13.92 o 


   2   1   7       56.05       35.50     15.64 o 


   3   1   7       23.54       17.98     23.07 o 


   4   1   7      133.02      134.46     18.85 o 


   5   1   7        2.05        3.21     17.83 o 


   6   1   7       20.55       33.35     11.53 o 


   7   1   7       11.90      -11.49     16.93 o 


 -13   2   7        8.37       -2.15     17.36 o 


 -12   2   7       11.50       18.45     12.86 o 


 -11   2   7       34.22       10.05     26.63 o 


 -10   2   7      200.64      205.42     23.50 o 


  -9   2   7      160.41      147.91     20.76 o 


  -8   2   7      218.89      245.57     23.89 o 


  -7   2   7       35.06       31.28     15.83 o 


  -6   2   7      100.74       72.45     18.92 o 


  -5   2   7      285.94      268.80     23.73 o 


  -4   2   7       77.30      117.14     16.93 o 


  -3   2   7      316.39      352.19     25.41 o 


  -2   2   7        9.81       13.88     12.28 o 


  -1   2   7      194.80      194.04     18.77 o 


   0   2   7      134.23      116.32     19.55 o 


   1   2   7     1727.25     1652.97     52.70 o 


   2   2   7        5.61      -11.26     13.21 o 


   3   2   7       10.55       24.36     13.96 o 


   4   2   7       42.89       35.74     15.17 o 


   5   2   7      158.05      142.24     19.24 o 


   6   2   7       28.55        8.09     11.18 o 


   7   2   7       41.83       79.52     11.77 o 


 -13   3   7       42.54       48.75     12.75 o 


 -12   3   7       13.79       17.79     12.51 o 


 -11   3   7       62.19       74.48     17.98 o 


 -10   3   7      150.15      152.72     23.85 o 


  -9   3   7       61.13       60.05     18.26 o 


  -8   3   7      624.81      596.36     34.25 o 


  -7   3   7     1223.43     1286.78     48.29 o 


  -6   3   7      237.29      181.18     22.09 o 


  -5   3   7      114.95      131.95     17.87 o 


  -4   3   7      197.42      204.48     21.27 o 


  -3   3   7      272.07      297.65     24.24 o 


  -2   3   7     1075.94     1049.15     41.09 o 


  -1   3   7     1406.86     1391.48     48.17 o 


   0   3   7       73.88       77.41     16.38 o 


   1   3   7       10.76        9.89     13.49 o 


   2   3   7       17.19       29.99     14.66 o 


   3   3   7        3.09      -13.80     19.55 o 


   4   3   7      348.42      343.32     27.21 o 


   5   3   7       10.47      -16.81     18.18 o 


   6   3   7       48.06       55.28     13.92 o 


 -12   4   7      136.32      166.87     16.19 o 


 -11   4   7      199.64      181.92     19.63 o 


 -10   4   7      140.28      165.46     19.28 o 


  -9   4   7      538.28      533.57     30.18 o 


  -8   4   7       97.85      116.59     20.64 o 


  -7   4   7      213.76      247.64     25.80 o 


  -6   4   7      124.98      109.83     16.89 o 


  -5   4   7      809.00      744.85     37.10 o 


  -4   4   7      464.86      496.58     29.17 o 


  -3   4   7      399.95      405.17     27.49 o 


  -2   4   7      129.71      150.17     19.59 o 


  -1   4   7       29.94       31.36     14.66 o 


   0   4   7       43.25       60.41     14.97 o 


   1   4   7      411.56      409.43     28.38 o 


   2   4   7       66.11       46.72     16.46 o 


   3   4   7       55.45       45.78     16.38 o 


   4   4   7       12.50       12.16     23.15 o 


   5   4   7       47.18       65.25     12.67 o 


   6   4   7        4.79      -14.51     15.21 o 


 -12   5   7      161.84      183.06     14.97 o 


 -11   5   7      119.75      116.63     15.83 o 


 -10   5   7        0.95       12.51     11.46 o 


  -9   5   7      178.83      176.96     19.71 o 


  -8   5   7      104.61       90.47     19.31 o 


  -7   5   7        2.30      -13.72     13.72 o 


  -6   5   7      233.76      251.44     22.25 o 


  -5   5   7      162.49      134.14     18.73 o 


  -4   5   7        7.48       -3.52     24.16 o 


  -3   5   7       84.26       98.84     18.65 o 


  -2   5   7      693.21      633.03     34.52 o 


  -1   5   7      197.98      215.23     21.39 o 


   0   5   7      374.96      406.46     28.27 o 


   1   5   7      130.97      119.17     19.51 o 


   2   5   7      243.93      268.80     22.72 o 


   3   5   7       39.61       37.96     14.43 o 


   4   5   7      388.70      410.80     25.49 o 


   5   5   7       13.38        2.07     15.29 o 


 -11   6   7       22.81       16.11     11.03 o 


 -10   6   7       12.61       16.30     10.40 o 


  -9   6   7       21.80        8.13     18.18 o 


  -8   6   7       89.65       88.83     15.83 o 


  -7   6   7       81.68      115.26     18.38 o 


  -6   6   7       36.04       45.04     18.45 o 


  -5   6   7      130.43      139.54     19.90 o 


  -4   6   7        0.60      -13.72     21.15 o 


  -3   6   7      112.59      120.85     21.54 o 


  -2   6   7      250.16      234.43     24.24 o 


  -1   6   7      642.06      579.90     32.02 o 


   0   6   7       21.00       20.25     24.83 o 


   1   6   7      110.38       96.14     19.00 o 


   2   6   7        1.12      -19.78     20.57 o 


   3   6   7      153.65      150.10     17.83 o 


   4   6   7        6.93        4.11     16.11 o 


  -9   7   7      196.30      192.16     16.46 o 


  -8   7   7      212.18      203.97     18.10 o 


  -7   7   7       17.77       10.79     12.04 o 


  -6   7   7        1.16       -9.15     12.08 o 


  -5   7   7        1.22      -21.50     21.50 o 


  -4   7   7       18.24       15.68     20.10 o 


  -3   7   7       95.86       64.51     16.85 o 


  -2   7   7       90.70       87.54     14.62 o 


  -1   7   7        3.73       15.13     17.87 o 


   0   7   7        3.71        5.71     20.17 o 


   1   7   7       90.47      100.13     15.13 o 


   2   7   7        3.70      -13.96     13.96 o 


   3   7   7       19.57       25.41      9.85 o 


  -7   8   7        5.56       14.19      9.15 o 


  -6   8   7      105.95       99.74     13.72 o 


  -5   8   7        5.18        0.94     10.71 o 


  -4   8   7        0.01       -7.08     15.80 o 


  -3   8   7        1.82       12.20     16.73 o 


  -2   8   7        8.50       22.95     10.75 o 


  -1   8   7       30.35       43.55     10.91 o 


   0   8   7        4.36       15.68      8.60 o 


   1   8   7        1.96       10.60     14.35 o 


 -13   0   8      521.47      509.75     24.67 o 


 -12   0   8      171.64      175.31     19.08 o 


 -11   0   8        2.66       21.78     13.61 o 


 -10   0   8       89.32       72.88     16.73 o 


  -9   0   8       98.84       77.45     17.12 o 


  -8   0   8       31.02       -3.56     22.72 o 


  -7   0   8      775.89      714.20     35.93 o 


  -6   0   8       48.40       58.14     16.58 o 


  -5   0   8      557.93      432.03     29.05 o 


  -4   0   8      155.50      134.73     17.67 o 


  -3   0   8      897.24      869.45     37.69 o 


  -2   0   8      158.18      195.18     19.94 o 


  -1   0   8      469.88      470.66     29.95 o 


   0   0   8       71.31       87.46     18.34 o 


   1   0   8     1350.97     1228.96     46.64 o 


   2   0   8        4.51       10.63     16.26 o 


   3   0   8      969.53      888.45     38.35 o 


   4   0   8        1.24       14.86     19.00 o 


   5   0   8       89.04       87.07     15.01 o 


   6   0   8       52.03       69.09     13.49 o 


 -13   1   8       90.38       92.74     16.46 o 


 -12   1   8      324.25      329.94     22.56 o 


 -11   1   8        0.10        3.17     17.71 o 


 -10   1   8      206.39      179.73     23.22 o 


  -9   1   8       29.95      -14.08     26.31 o 


  -8   1   8       25.57       19.39     15.99 o 


  -7   1   8        4.61        0.00     19.31 o 


  -6   1   8     1024.03     1044.69     42.62 o 


  -5   1   8       66.01       69.01     18.96 o 


  -4   1   8      472.17      470.27     30.34 o 


  -3   1   8       24.57        6.84     17.44 o 


  -2   1   8      327.65      330.14     25.34 o 


  -1   1   8      118.72       91.25     18.49 o 


   0   1   8      450.55      434.14     28.23 o 


   1   1   8      142.71      139.34     17.36 o 


   2   1   8      247.58      244.67     24.01 o 


   3   1   8       66.63       16.50     25.34 o 


   4   1   8       82.64       72.41     15.76 o 


   5   1   8       50.41       14.19     25.30 o 


   6   1   8       50.69       56.77     12.20 o 


 -13   2   8      113.85      114.75     15.29 o 


 -12   2   8       65.27       57.67     14.35 o 


 -11   2   8       73.93       94.30     17.48 o 


 -10   2   8       14.60       -9.85     22.05 o 


  -9   2   8      764.89      722.56     36.87 o 


  -8   2   8      135.55      122.49     20.96 o 


  -7   2   8      106.29       98.49     17.16 o 


  -6   2   8      360.90      365.17     27.88 o 


  -5   2   8       67.91       56.50     18.96 o 


  -4   2   8      214.72      227.70     23.26 o 


  -3   2   8      806.24      842.75     38.63 o 


  -2   2   8        3.66       -9.81     14.08 o 


  -1   2   8       74.50       81.05     15.80 o 


   0   2   8      138.94      112.17     18.69 o 


   1   2   8       27.52       -2.82     12.32 o 


   2   2   8       72.28       65.21     16.93 o 


   3   2   8      266.29      241.70     23.11 o 


   4   2   8      100.44      106.15     14.97 o 


   5   2   8        0.34        9.70     10.09 o 


 -12   3   8       88.03      108.42     15.44 o 


 -11   3   8        4.14       10.13     12.20 o 


 -10   3   8       26.15       31.12     13.10 o 


  -9   3   8       19.68       21.07     17.36 o 


  -8   3   8       25.85       29.21     17.28 o 


  -7   3   8      209.16      175.27     23.26 o 


  -6   3   8      253.44      302.65     27.37 o 


  -5   3   8      111.45       98.17     19.08 o 


  -4   3   8       49.13       21.97     23.73 o 


  -3   3   8        0.29      -17.71     21.54 o 


  -2   3   8       52.28       71.24     17.52 o 


  -1   3   8       79.39      104.23     16.66 o 


   0   3   8      116.97      108.65     18.10 o 


   1   3   8      129.55      125.46     18.73 o 


   2   3   8       67.64       84.76     16.77 o 


   3   3   8        5.50       -5.90     22.48 o 


   4   3   8       34.49       10.13     14.00 o 


   5   3   8       38.00       24.12     13.41 o 


 -12   4   8        0.13        9.11     14.00 o 


 -11   4   8       38.60       32.22     13.21 o 


 -10   4   8        2.55        0.00     16.97 o 


  -9   4   8      256.82      304.41     24.32 o 


  -8   4   8        3.92        6.96     21.46 o 


  -7   4   8        0.93       10.75     18.61 o 


  -6   4   8      140.82      170.27     21.89 o 


  -5   4   8      377.99      368.85     27.45 o 


  -4   4   8        0.63      -10.67     25.45 o 


  -3   4   8       82.42       60.37     19.39 o 


  -2   4   8        5.92       -3.56     21.00 o 


  -1   4   8      179.52      156.86     21.54 o 


   0   4   8        3.57      -20.60     23.81 o 


   1   4   8      112.82      122.49     16.58 o 


   2   4   8      152.20      162.80     18.30 o 


   3   4   8        0.27       -2.62     19.20 o 


   4   4   8        0.55        6.57     13.68 o 


 -11   5   8        0.13        9.50     17.91 o 


 -10   5   8        6.71        7.27     19.28 o 


  -9   5   8       40.61       37.34     13.72 o 


  -8   5   8       58.04       66.23     14.31 o 


  -7   5   8        3.38      -16.26     24.12 o 


  -6   5   8       73.01       83.28     18.34 o 


  -5   5   8        2.15        3.52     19.67 o 


  -4   5   8       45.59       24.91     29.13 o 


  -3   5   8      436.81      413.61     28.46 o 


  -2   5   8      105.26      130.90     17.48 o 


  -1   5   8       99.65       86.21     18.85 o 


   0   5   8       53.81       45.71     16.58 o 


   1   5   8       14.52       15.17     20.76 o 


   2   5   8        0.57        2.70     17.67 o 


   3   5   8       21.40       18.85     11.53 o 


   4   5   8        0.33      -11.18     14.00 o 


 -10   6   8       72.20       73.86     14.43 o 


  -9   6   8      175.92      164.64     16.11 o 


  -8   6   8       66.94       75.38     15.40 o 


  -7   6   8      178.81      198.89     19.59 o 


  -6   6   8       65.47       69.48     15.40 o 


  -5   6   8      148.87      151.78     18.38 o 


  -4   6   8        3.26        6.45     22.75 o 


  -3   6   8      208.40      200.30     21.43 o 


  -2   6   8        0.26        0.00     16.66 o 


  -1   6   8      200.95      218.87     20.60 o 


   0   6   8       52.55       45.98     13.96 o 


   1   6   8      136.64      139.73     17.83 o 


   2   6   8       26.84       33.04     10.48 o 


  -8   7   8       40.21       55.48     12.78 o 


  -7   7   8        1.35      -15.76     15.76 o 


  -6   7   8      272.56      262.31     19.35 o 


  -5   7   8        1.30       10.17     17.24 o 


  -4   7   8      200.73      184.31     19.28 o 


  -3   7   8       60.77       51.88     13.53 o 


  -2   7   8      102.75      127.42     15.64 o 


  -1   7   8       13.73      -21.70     21.70 o 


   0   7   8      381.46      383.12     23.18 o 


   1   7   8       24.05       35.97     11.73 o 


  -5   8   8       32.27       32.53     10.13 o 


  -4   8   8        2.95       10.40     12.75 o 


  -3   8   8      263.17      284.12     19.67 o 


  -2   8   8       22.17       34.09     11.06 o 


 -12   1   9      142.62      156.66     15.72 o 


 -11   1   9        2.33        5.51     19.51 o 


 -10   1   9       95.11       90.47     16.50 o 


  -9   1   9        7.25       17.36     29.28 o 


  -8   1   9        4.03       18.26     23.38 o 


  -7   1   9       80.42       81.28     17.32 o 


  -6   1   9      315.59      277.51     27.33 o 


  -5   1   9      143.62      106.35     19.39 o 


  -4   1   9      290.33      249.09     24.12 o 


  -3   1   9       55.20       68.11     16.97 o 


  -2   1   9        0.93      -17.95     19.98 o 


  -1   1   9      217.95      217.93     21.19 o 


   0   1   9      152.84      167.57     19.00 o 


   1   1   9        1.05       13.10     17.32 o 


   2   1   9      252.77      242.76     21.70 o 


   3   1   9       76.50       93.52     13.41 o 


   4   1   9       56.64       70.34     12.98 o 


 -12   2   9        3.79        8.09     17.67 o 


 -11   2   9       99.67      108.57     15.87 o 


 -10   2   9       74.35       56.26     13.65 o 


  -9   2   9        7.85       22.95     12.28 o 


  -8   2   9       82.36       68.46     18.49 o 


  -7   2   9       96.68       83.75     18.18 o 


  -6   2   9       67.93       80.58     17.16 o 


  -5   2   9      389.94      366.74     29.05 o 


  -4   2   9      116.82       95.40     20.60 o 


  -3   2   9        0.67      -10.71     20.53 o 


  -2   2   9        6.26       -3.56     22.68 o 


  -1   2   9      725.75      728.04     34.95 o 


   0   2   9       83.61       39.14     18.06 o 


   1   2   9        1.55        0.00     17.05 o 


   2   2   9       49.71       25.37     27.21 o 


   3   2   9        5.22       14.08     18.14 o 


   4   2   9       44.66       21.66     12.39 o 


 -12   3   9       71.01       63.69     13.57 o 


 -11   3   9       40.02       51.57     12.63 o 


 -10   3   9       86.49       93.25     14.94 o 


  -9   3   9        9.59       12.51     19.78 o 


  -8   3   9      519.45      548.81     31.43 o 


  -7   3   9        3.78       -4.07     12.63 o 


  -6   3   9       23.06      -24.94     24.94 o 


  -5   3   9      155.28      146.30     19.74 o 


  -4   3   9       23.48       37.57     15.56 o 


  -3   3   9       71.38      -10.48     27.68 o 


  -2   3   9      329.45      394.69     27.13 o 


  -1   3   9       91.15       75.93     16.73 o 


   0   3   9       16.77        6.41     19.74 o 


   1   3   9      318.24      305.43     22.56 o 


   2   3   9       90.24       87.15     15.33 o 


   3   3   9      149.16      138.48     18.02 o 


 -11   4   9      285.72      276.97     21.54 o 


 -10   4   9       12.80       22.87     10.95 o 


  -9   4   9      143.72      130.63     19.55 o 


  -8   4   9       73.31       80.19     15.76 o 


  -7   4   9      441.38      481.06     28.70 o 


  -6   4   9        0.44      -15.25     15.25 o 


  -5   4   9      308.40      342.14     26.12 o 


  -4   4   9      211.37      189.35     22.13 o 


  -3   4   9        2.67        6.80     21.00 o 


  -2   4   9      242.03      315.83     24.16 o 


  -1   4   9      141.18      124.76     19.20 o 


   0   4   9      158.04      180.67     19.28 o 


   1   4   9        7.85      -15.29     22.52 o 


   2   4   9      166.59      216.84     18.18 o 


   3   4   9        2.99      -12.78     15.01 o 


 -10   5   9      248.75      257.42     19.90 o 


  -9   5   9       33.61       27.02     12.08 o 


  -8   5   9      117.55      151.78     16.15 o 


  -7   5   9      367.15      364.62     22.91 o 


  -6   5   9      210.74      223.64     21.00 o 


  -5   5   9        0.79       12.24     17.87 o 


  -4   5   9      927.09      865.23     37.89 o 


  -3   5   9       23.05       15.21     16.38 o 


  -2   5   9       20.01        0.00     13.92 o 


  -1   5   9      107.07      119.13     15.56 o 


   0   5   9       72.94       68.77     13.92 o 


   1   5   9        4.02       14.94     15.83 o 


   2   5   9      276.90      295.03     21.54 o 


  -8   6   9        2.93       -5.75     15.21 o 


  -7   6   9       80.98       63.85     13.06 o 


  -6   6   9      151.47      138.29     18.57 o 


  -5   6   9        7.48       10.05     20.06 o 


  -4   6   9       11.77        5.08     20.96 o 


  -3   6   9      297.73      286.66     22.13 o 


  -2   6   9       51.07       42.46     12.78 o 


  -1   6   9      229.68      240.29     19.08 o 


   0   6   9       16.89       19.55     10.83 o 


  -6   7   9        1.03       13.06     14.58 o 


  -5   7   9        3.38        3.48     13.10 o 


  -4   7   9       19.57        8.02     11.61 o 


  -3   7   9      104.79       88.75     13.57 o 


 -11   0  10       51.93       59.39     12.20 o 


 -10   0  10       57.50       61.66     14.23 o 


  -9   0  10       42.26       27.29     13.25 o 


  -8   0  10      374.95      396.18     26.20 o 


  -7   0  10       36.74       47.58     12.39 o 


  -6   0  10      418.49      442.39     29.52 o 


  -5   0  10      445.52      424.09     29.64 o 


  -4   0  10      157.87      183.09     21.35 o 


  -3   0  10       33.77       31.67     12.08 o 


  -2   0  10       72.54       78.27     17.01 o 


  -1   0  10        0.03       -8.99     22.68 o 


   0   0  10      104.37      104.74     15.40 o 


   1   0  10      321.55      318.57     20.76 o 


   2   0  10       28.17       19.39     12.43 o 


 -11   1  10      235.34      253.27     19.47 o 


 -10   1  10        7.11       23.65     10.32 o 


  -9   1  10       65.27       76.20     13.45 o 


  -8   1  10      144.85      171.33     18.41 o 


  -7   1  10      180.74      196.27     21.50 o 


  -6   1  10       61.76       71.47     17.71 o 


  -5   1  10      173.46      155.53     20.37 o 


  -4   1  10       47.77       45.59     16.97 o 


  -3   1  10      583.08      558.08     31.43 o 


  -2   1  10        1.88      -15.72     19.12 o 


  -1   1  10       56.77       11.96     27.06 o 


   0   1  10        1.23       10.91     14.43 o 


   1   1  10      140.04      137.00     16.46 o 


   2   1  10        2.18        9.42     12.90 o 


 -11   2  10       45.38       54.74     13.21 o 


 -10   2  10      185.37      198.81     18.69 o 


  -9   2  10        1.59       -2.66     20.33 o 


  -8   2  10       15.56        6.06     22.68 o 


  -7   2  10       60.79       43.79     14.35 o 


  -6   2  10        5.32       23.58     12.82 o 


  -5   2  10       49.27       62.60     14.90 o 


  -4   2  10      742.52      807.76     35.62 o 


  -3   2  10       20.66       14.08     13.61 o 


  -2   2  10      262.55      280.92     22.95 o 


  -1   2  10       20.26        3.40     13.53 o 


   0   2  10       33.02       18.06     21.11 o 


   1   2  10        3.48        4.38     16.46 o 


   2   2  10      367.12      398.40     23.26 o 


 -10   3  10       29.42       37.69     11.77 o 


  -9   3  10       14.37        7.47     18.73 o 


  -8   3  10        4.09        5.51     23.77 o 


  -7   3  10        1.11      -19.98     21.93 o 


  -6   3  10       30.21        6.14     16.46 o 


  -5   3  10      107.98      122.06     18.69 o 


  -4   3  10       37.76       38.39     13.65 o 


  -3   3  10        0.44       12.04     15.91 o 


  -2   3  10       30.74        5.71     20.21 o 


  -1   3  10       28.03       15.80     21.43 o 


   0   3  10        0.13        9.31      9.58 o 


   1   3  10        8.47        6.72     11.81 o 


  -9   4  10        0.61       -3.01     10.79 o 


  -8   4  10       12.88       11.73     16.07 o 


  -7   4  10       55.68       36.09     15.33 o 


  -6   4  10       18.76       19.04     21.27 o 


  -5   4  10       30.99       16.66     21.46 o 


  -4   4  10      124.78      130.66     17.12 o 


  -3   4  10        1.72      -12.98     20.29 o 


  -2   4  10        0.35       -0.98     10.67 o 


  -1   4  10        3.84       22.64     10.67 o 


   0   4  10        1.87       11.61     13.41 o 


  -8   5  10       51.39       47.27     12.94 o 


  -7   5  10      186.83      174.57     18.30 o 


  -6   5  10       54.57       60.91     11.96 o 


  -5   5  10      150.66      143.61     16.11 o 


  -4   5  10       10.72       11.34     19.94 o 


  -3   5  10       17.08       12.20      9.38 o 


  -2   5  10        0.00       10.01     16.15 o 


  -1   5  10       31.90       40.94     12.59 o 


 -10   1  11       21.99       23.03      9.89 o 


  -9   1  11        1.34      -17.98     17.98 o 


  -8   1  11        0.08       11.85     18.18 o 


  -7   1  11       30.46       33.74     13.14 o 


  -6   1  11       32.48       11.49     13.72 o 


  -5   1  11       92.23       93.87     14.94 o 


  -4   1  11       24.29       24.28     13.33 o 


  -3   1  11        0.77        9.62     16.30 o 


  -2   1  11       67.16       84.96     12.28 o 


  -1   1  11        7.26       17.36     10.56 o 


  -9   2  11        6.29      -10.83     15.95 o 


  -8   2  11       16.42       19.12     12.35 o 


  -7   2  11        0.05      -13.57     17.52 o 


  -6   2  11      304.76      381.67     22.68 o 


  -5   2  11      255.04      248.43     21.66 o 


  -4   2  11       10.71        4.81     15.91 o 


  -3   2  11       26.22       -8.88     19.08 o 


  -2   2  11      138.26      137.19     16.11 o 


  -1   2  11        8.96        9.54     10.60 o 


  -8   3  11        1.74       -5.36     14.78 o 


  -7   3  11      247.79      296.44     22.60 o 


  -6   3  11       47.60       44.69     12.75 o 


  -5   3  11       59.36       94.89     12.32 o 


  -4   3  11       13.84       -4.11     19.31 o 


  -3   3  11      243.46      245.96     21.70 o 


  -2   3  11       11.33       18.41     11.26 o 


  -6   4  11      163.18      171.48     15.13 o 


  -5   4  11       17.14       20.96     11.92 o 


  -4   4  11       94.32       86.41     14.54 o 


                                                 
